# Supplementary material for: catena-Poly[[diaqua­dichlorido­manganese(II)]-μ-1,1′-bis­(1H-1,2,4-triazol-1-ylmeth­yl)ferrocene]
Source: Acta Crystallogr Sect E Struct Rep Online. 2009 Dec 24;66(Pt 1):m96. doi: 10.1107/S1600536809053823 (PMC2980034; doi:10.1107/S1600536809053823)
Supplement: Supplementary file 1 [file e-66-00m96-sup1.cif]

##############################################################################
###                                                                        ###
###        Electronic paper (Acta Crystallographica Section E)             ###
###                                                                        ###
##############################################################################
#                                                                            #
# This CIF contains the data in a paper accepted for publication in Acta     #
# Crystallographica Section E. It conforms to the requirements of Notes      #
# for Authors for Section E, and has been peer reviewed under the auspices   #
# of the IUCr Commission on Journals.                                        #
#                                                                            #
# Full details of the Crystallographic Information File format               #
# are given in the paper "The Crystallographic Information File (CIF):       #
# a New Standard Archive File for Crystallography" by S. R. Hall, F. H.      #
# Allen and I. D. Brown [Acta Cryst. (1991), A47, 655-685].                  #
#                                                                            #
# The current version of the core CIF dictionary is obtainable from          #
# ftp://ftp.iucr.org/pub/cif_core.dic. The current version number is 2.4.    #
#                                                                            #
# Software is freely available for graphical display of the structure(s) in  #
# this CIF.  For information consult the CIF home page http://www.iucr.org/  #
# cif/home.html                                                              #
#                                                                            #
# This file may be used for bona fide research purposes within the           #
# scientific community so long as proper attribution is given to the journal # 
# article from which it was obtained.                                        #
#                                                                            #
##############################################################################
                                             
data_I
_audit_creation_method     SHELXL-97
_chemical_name_systematic
;
<i>catena</i>-Poly[[diaquadichloridomanganese(II)]-\m-1,1'-bis(1<i>H</i>-
1,2,4-triazol-1-ylmethyl)ferrocene]
;
_chemical_name_common     ?
_chemical_formula_moiety     'C16 H20 Cl2 Fe Mn N6 O2'
_chemical_formula_sum     'C16 H20 Cl2 Fe Mn N6 O2'
_chemical_formula_iupac     '[Fe Mn (C8 H8 N3)2 Cl2 (H2 O)2]'
_chemical_formula_weight     510.07
_chemical_melting_point     ?
_symmetry_cell_setting     triclinic
_symmetry_space_group_name_H-M     'P -1'
_symmetry_space_group_name_Hall     '-P 1'
loop_
    _symmetry_equiv_pos_as_xyz
    'x, y, z'
    '-x, -y, -z'
_cell_length_a     5.9596(7)
_cell_length_b     7.1630(8)
_cell_length_c     12.4226(14)
_cell_angle_alpha     98.963(2)
_cell_angle_beta     101.076(2)
_cell_angle_gamma     103.939(2)
_cell_volume     493.60(10)
_cell_formula_units_Z     1
_cell_measurement_reflns_used     1751
_cell_measurement_theta_min     3.0
_cell_measurement_theta_max     25.20
_cell_measurement_temperature     298(2)
_exptl_crystal_description     block
_exptl_crystal_colour     colorless
_exptl_crystal_size_max     0.26
_exptl_crystal_size_mid     0.16
_exptl_crystal_size_min     0.10
_exptl_crystal_density_diffrn     1.716
_exptl_crystal_density_meas     ?
_exptl_crystal_density_method     'not measured'
_exptl_crystal_F_000     259
_exptl_absorpt_coefficient_mu     1.670
_exptl_absorpt_correction_type     multi-scan
_exptl_absorpt_process_details     '(SADABS; Bruker, 2005)'
_exptl_absorpt_correction_T_min     0.6706
_exptl_absorpt_correction_T_max     0.8507
_exptl_special_details
;
;
_diffrn_ambient_temperature     298(2)
_diffrn_radiation_type     MoK\a
_diffrn_radiation_wavelength     0.71073
_diffrn_radiation_source     'fine-focus sealed tube'
_diffrn_radiation_monochromator     graphite
_diffrn_measurement_device_type     'Bruker APEXII area-detector'
_diffrn_measurement_method     '\f and \w scan'
_diffrn_detector_area_resol_mean     ?
_diffrn_reflns_number     2618
_diffrn_reflns_av_R_equivalents     0.0074
_diffrn_reflns_av_sigmaI/netI     0.0141
_diffrn_reflns_theta_min     3.00
_diffrn_reflns_theta_max     25.20
_diffrn_reflns_theta_full     25.20
_diffrn_measured_fraction_theta_max     0.983
_diffrn_measured_fraction_theta_full     0.983
_diffrn_reflns_limit_h_min     -6
_diffrn_reflns_limit_h_max     7
_diffrn_reflns_limit_k_min     -8
_diffrn_reflns_limit_k_max     8
_diffrn_reflns_limit_l_min     -13
_diffrn_reflns_limit_l_max     14
_diffrn_standards_number     0
_diffrn_standards_interval_count     0
_diffrn_standards_interval_time     0
_diffrn_standards_decay_%     ?
_refine_special_details
;
 Refinement of F^2^ against ALL reflections.  The weighted R-factor wR and
 goodness of fit S are based on F^2^, conventional R-factors R are based
 on F, with F set to zero for negative F^2^. The threshold expression of
 F^2^ > 2sigma(F^2^) is used only for calculating R-factors(gt) etc. and is
 not relevant to the choice of reflections for refinement.  R-factors based
 on F^2^ are statistically about twice as large as those based on F, and R-
 factors based on ALL data will be even larger.
;
_reflns_number_total     1751
_reflns_number_gt     1655
_reflns_threshold_expression     I>2\s(I)
_refine_ls_structure_factor_coef     Fsqd
_refine_ls_matrix_type     full
_refine_ls_R_factor_all     0.0290
_refine_ls_R_factor_gt     0.0274
_refine_ls_wR_factor_gt     0.0703
_refine_ls_wR_factor_ref     0.0715
_refine_ls_goodness_of_fit_ref     1.061
_refine_ls_restrained_S_all     1.061
_refine_ls_number_reflns     1751
_refine_ls_number_parameters     130
_refine_ls_number_restraints     0
_refine_ls_hydrogen_treatment     constr
_refine_ls_weighting_scheme     calc
_refine_ls_weighting_details
         'calc w=1/[\s^2^(Fo^2^)+(0.0350P)^2^+0.4359P] where P=(Fo^2^+2Fc^2^)/3'
_atom_sites_solution_hydrogens     geom
_atom_sites_solution_primary     direct
_atom_sites_solution_secondary     difmap
_refine_ls_shift/su_max     0.001
_refine_ls_shift/su_mean     0.000
_refine_diff_density_max     1.317
_refine_diff_density_min     -0.321
_refine_ls_extinction_method     none
_refine_ls_extinction_coef     ?
loop_
    _atom_type_symbol
    _atom_type_description
    _atom_type_scat_dispersion_real
    _atom_type_scat_dispersion_imag
    _atom_type_scat_source
    'C' 'C' 0.0033 0.0016
                         'International Tables Vol C Tables 4.2.6.8 and 6.1.1.4'
    'H' 'H' 0.0000 0.0000
                         'International Tables Vol C Tables 4.2.6.8 and 6.1.1.4'
    'N' 'N' 0.0061 0.0033
                         'International Tables Vol C Tables 4.2.6.8 and 6.1.1.4'
    'O' 'O' 0.0106 0.0060
                         'International Tables Vol C Tables 4.2.6.8 and 6.1.1.4'
    'Mn' 'Mn' 0.3368 0.7283
                         'International Tables Vol C Tables 4.2.6.8 and 6.1.1.4'
    'Fe' 'Fe' 0.3463 0.8444
                         'International Tables Vol C Tables 4.2.6.8 and 6.1.1.4'
    'Cl' 'Cl' 0.1484 0.1585
                         'International Tables Vol C Tables 4.2.6.8 and 6.1.1.4'
_computing_data_collection     'APEX2 (Bruker, 2005)'
_computing_cell_refinement     'SAINT (Bruker, 2005)'
_computing_data_reduction     'SAINT (Bruker, 2005)'
_computing_structure_solution     'SHELXS97 (Sheldrick, 2008)'
_computing_structure_refinement     'SHELXL97 (Sheldrick, 2008)'
_computing_molecular_graphics
                    'ORTEPIII (Burnett & Johnson, 1996) and PLATON (Spek, 2009)'
_computing_publication_material     'SHELXL97 (Sheldrick, 2008)'
loop_
    _atom_site_type_symbol
    _atom_site_label
    _atom_site_fract_x
    _atom_site_fract_y
    _atom_site_fract_z
    _atom_site_U_iso_or_equiv
    _atom_site_adp_type
    _atom_site_calc_flag
    _atom_site_refinement_flags
    _atom_site_occupancy
    _atom_site_disorder_assembly
    _atom_site_disorder_group
    Fe Fe1 0.0000 0.5000 0.0000 0.02935(14) Uani d S 1 . .
    Mn Mn1 0.5000 0.5000 0.5000 0.02631(14) Uani d S 1 . .
    Cl Cl1 0.90203(9) 0.74119(8) 0.57695(5) 0.03530(16) Uani d . 1 . .
    O O1 0.6247(3) 0.3669(2) 0.35390(13) 0.0326(4) Uani d . 1 . .
    H H1W 0.7574 0.3523 0.3780 0.049 Uiso d R 1 . .
    H H2W 0.5284 0.2583 0.3270 0.049 Uiso d R 1 . .
    N N1 0.3881(3) 0.7148(3) 0.40001(16) 0.0314(4) Uani d . 1 . .
    N N2 0.1856(3) 0.8317(3) 0.27483(15) 0.0290(4) Uani d . 1 . .
    N N3 0.4163(4) 0.9406(3) 0.29279(18) 0.0372(5) Uani d . 1 . .
    C C1 0.5298(4) 0.8646(3) 0.3686(2) 0.0343(5) Uani d . 1 . .
    H H1 0.6935 0.9100 0.3982 0.041 Uiso calc R 1 . .
    C C2 0.1739(4) 0.7009(3) 0.33907(19) 0.0316(5) Uani d . 1 . .
    H H2 0.0340 0.6112 0.3413 0.038 Uiso calc R 1 . .
    C C3 -0.0041(4) 0.8607(4) 0.19119(19) 0.0341(5) Uani d . 1 . .
    H H3A 0.0119 1.0005 0.1998 0.041 Uiso calc R 1 . .
    H H3B -0.1564 0.7989 0.2052 0.041 Uiso calc R 1 . .
    C C4 -0.0033(4) 0.7779(3) 0.07253(19) 0.0291(5) Uani d . 1 . .
    C C5 0.1944(5) 0.7898(3) 0.0235(2) 0.0374(6) Uani d . 1 . .
    H H5 0.3535 0.8445 0.0611 0.045 Uiso calc R 1 . .
    C C6 0.1073(6) 0.7037(4) -0.0928(2) 0.0472(7) Uani d . 1 . .
    H H6 0.1995 0.6909 -0.1446 0.057 Uiso calc R 1 . .
    C C7 -0.1441(6) 0.6408(4) -0.1162(2) 0.0477(7) Uani d . 1 . .
    H H7 -0.2464 0.5801 -0.1860 0.057 Uiso calc R 1 . .
    C C8 -0.2126(5) 0.6868(4) -0.0143(2) 0.0374(6) Uani d . 1 . .
    H H8 -0.3681 0.6615 -0.0058 0.045 Uiso calc R 1 . .
loop_
    _atom_site_aniso_label
    _atom_site_aniso_U_11
    _atom_site_aniso_U_22
    _atom_site_aniso_U_33
    _atom_site_aniso_U_12
    _atom_site_aniso_U_13
    _atom_site_aniso_U_23
    Fe1 0.0377(3) 0.0268(2) 0.0252(2) 0.0149(2) 0.00395(19) 0.00533(18)
    Mn1 0.0237(3) 0.0282(3) 0.0254(3) 0.00630(19) 0.00377(18) 0.00518(19)
    Cl1 0.0235(3) 0.0334(3) 0.0426(3) 0.0039(2) 0.0030(2) 0.0017(2)
    O1 0.0270(8) 0.0310(8) 0.0367(9) 0.0056(7) 0.0068(7) 0.0032(7)
    N1 0.0306(10) 0.0324(10) 0.0294(10) 0.0076(8) 0.0049(8) 0.0060(8)
    N2 0.0316(10) 0.0268(9) 0.0271(10) 0.0090(8) 0.0051(8) 0.0026(7)
    N3 0.0344(11) 0.0319(11) 0.0405(12) 0.0027(9) 0.0042(9) 0.0098(9)
    C1 0.0287(12) 0.0330(12) 0.0362(13) 0.0044(10) 0.0023(10) 0.0058(10)
    C2 0.0309(12) 0.0330(12) 0.0306(12) 0.0077(10) 0.0080(9) 0.0073(9)
    C3 0.0369(13) 0.0349(13) 0.0318(12) 0.0183(10) 0.0042(10) 0.0025(10)
    C4 0.0353(12) 0.0233(11) 0.0312(12) 0.0138(9) 0.0057(9) 0.0069(9)
    C5 0.0447(15) 0.0290(12) 0.0425(14) 0.0118(11) 0.0153(11) 0.0109(10)
    C6 0.076(2) 0.0427(15) 0.0377(14) 0.0286(14) 0.0258(14) 0.0191(12)
    C7 0.076(2) 0.0406(14) 0.0286(13) 0.0322(14) -0.0025(12) 0.0076(11)
    C8 0.0408(14) 0.0335(12) 0.0382(13) 0.0204(11) -0.0008(11) 0.0055(10)
_geom_special_details
;
 All esds (except the esd in the dihedral angle between two l.s. planes)
 are estimated using the full covariance matrix.  The cell esds are taken
 into account individually in the estimation of esds in distances, angles
 and torsion angles; correlations between esds in cell parameters are only
 used when they are defined by crystal symmetry.  An approximate (isotropic)
 treatment of cell esds is used for estimating esds involving l.s. planes.
;
loop_
    _geom_bond_atom_site_label_1
    _geom_bond_atom_site_label_2
    _geom_bond_site_symmetry_2
    _geom_bond_distance
    _geom_bond_publ_flag
    Fe1 C6 . 2.056(3) ?
    Fe1 C6 2_565 2.056(3) ?
    Fe1 C7 2_565 2.057(2) ?
    Fe1 C7 . 2.057(2) ?
    Fe1 C4 . 2.060(2) ?
    Fe1 C4 2_565 2.060(2) ?
    Fe1 C8 2_565 2.057(2) ?
    Fe1 C8 . 2.057(2) ?
    Fe1 C5 . 2.064(2) ?
    Fe1 C5 2_565 2.064(2) ?
    Mn1 O1 2_666 2.2527(16) ?
    Mn1 O1 . 2.2527(16) ?
    Mn1 N1 2_666 2.2639(19) ?
    Mn1 N1 . 2.2639(19) ?
    Mn1 Cl1 . 2.5000(6) ?
    Mn1 Cl1 2_666 2.5000(6) ?
    O1 H1W . 0.8274 ?
    O1 H2W . 0.8224 ?
    N1 C2 . 1.326(3) ?
    N1 C1 . 1.356(3) ?
    N2 C2 . 1.320(3) ?
    N2 N3 . 1.364(3) ?
    N2 C3 . 1.460(3) ?
    N3 C1 . 1.317(3) ?
    C1 H1 . 0.9300 ?
    C2 H2 . 0.9300 ?
    C3 C4 . 1.502(3) ?
    C3 H3A . 0.9700 ?
    C3 H3B . 0.9700 ?
    C4 C5 . 1.417(3) ?
    C4 C8 . 1.420(3) ?
    C5 C6 . 1.421(4) ?
    C5 H5 . 0.9300 ?
    C6 C7 . 1.414(4) ?
    C6 H6 . 0.9300 ?
    C7 C8 . 1.418(4) ?
    C7 H7 . 0.9300 ?
    C8 H8 . 0.9300 ?
loop_
    _geom_angle_atom_site_label_1
    _geom_angle_atom_site_label_2
    _geom_angle_atom_site_label_3
    _geom_angle_site_symmetry_1
    _geom_angle_site_symmetry_3
    _geom_angle
    _geom_angle_publ_flag
    C6 Fe1 C6 . 2_565 180.00(11) ?
    C6 Fe1 C7 . 2_565 139.78(13) ?
    C6 Fe1 C7 2_565 2_565 40.22(13) ?
    C6 Fe1 C7 . . 40.22(13) ?
    C6 Fe1 C7 2_565 . 139.78(13) ?
    C7 Fe1 C7 2_565 . 180.00(11) ?
    C6 Fe1 C4 . . 67.93(10) ?
    C6 Fe1 C4 2_565 . 112.07(10) ?
    C7 Fe1 C4 2_565 . 112.05(10) ?
    C7 Fe1 C4 . . 67.95(10) ?
    C6 Fe1 C4 . 2_565 112.07(10) ?
    C6 Fe1 C4 2_565 2_565 67.93(10) ?
    C7 Fe1 C4 2_565 2_565 67.95(10) ?
    C7 Fe1 C4 . 2_565 112.05(10) ?
    C4 Fe1 C4 . 2_565 180.0 ?
    C6 Fe1 C8 . 2_565 112.35(11) ?
    C6 Fe1 C8 2_565 2_565 67.65(11) ?
    C7 Fe1 C8 2_565 2_565 40.31(11) ?
    C7 Fe1 C8 . 2_565 139.69(11) ?
    C4 Fe1 C8 . 2_565 139.64(9) ?
    C4 Fe1 C8 2_565 2_565 40.36(9) ?
    C6 Fe1 C8 . . 67.65(11) ?
    C6 Fe1 C8 2_565 . 112.35(11) ?
    C7 Fe1 C8 2_565 . 139.69(11) ?
    C7 Fe1 C8 . . 40.31(11) ?
    C4 Fe1 C8 . . 40.36(9) ?
    C4 Fe1 C8 2_565 . 139.64(9) ?
    C8 Fe1 C8 2_565 . 180.0 ?
    C6 Fe1 C5 . . 40.36(11) ?
    C6 Fe1 C5 2_565 . 139.64(11) ?
    C7 Fe1 C5 2_565 . 112.36(11) ?
    C7 Fe1 C5 . . 67.64(11) ?
    C4 Fe1 C5 . . 40.21(9) ?
    C4 Fe1 C5 2_565 . 139.79(9) ?
    C8 Fe1 C5 2_565 . 112.51(10) ?
    C8 Fe1 C5 . . 67.49(10) ?
    C6 Fe1 C5 . 2_565 139.64(11) ?
    C6 Fe1 C5 2_565 2_565 40.36(11) ?
    C7 Fe1 C5 2_565 2_565 67.64(11) ?
    C7 Fe1 C5 . 2_565 112.36(11) ?
    C4 Fe1 C5 . 2_565 139.79(9) ?
    C4 Fe1 C5 2_565 2_565 40.21(9) ?
    C8 Fe1 C5 2_565 2_565 67.49(10) ?
    C8 Fe1 C5 . 2_565 112.51(10) ?
    C5 Fe1 C5 . 2_565 180.0 ?
    O1 Mn1 O1 2_666 . 180.00(5) ?
    O1 Mn1 N1 2_666 2_666 89.33(6) ?
    O1 Mn1 N1 . 2_666 90.67(6) ?
    O1 Mn1 N1 2_666 . 90.67(6) ?
    O1 Mn1 N1 . . 89.33(6) ?
    N1 Mn1 N1 2_666 . 180.00(8) ?
    O1 Mn1 Cl1 2_666 . 89.68(4) ?
    O1 Mn1 Cl1 . . 90.32(4) ?
    N1 Mn1 Cl1 2_666 . 90.62(5) ?
    N1 Mn1 Cl1 . . 89.38(5) ?
    O1 Mn1 Cl1 2_666 2_666 90.32(4) ?
    O1 Mn1 Cl1 . 2_666 89.68(4) ?
    N1 Mn1 Cl1 2_666 2_666 89.38(5) ?
    N1 Mn1 Cl1 . 2_666 90.62(5) ?
    Cl1 Mn1 Cl1 . 2_666 180.0 ?
    Mn1 O1 H1W . . 108.5 ?
    Mn1 O1 H2W . . 105.9 ?
    H1W O1 H2W . . 109.2 ?
    C2 N1 C1 . . 102.58(19) ?
    C2 N1 Mn1 . . 128.23(16) ?
    C1 N1 Mn1 . . 127.89(16) ?
    C2 N2 N3 . . 109.41(19) ?
    C2 N2 C3 . . 129.1(2) ?
    N3 N2 C3 . . 121.46(19) ?
    C1 N3 N2 . . 102.70(19) ?
    N3 C1 N1 . . 114.4(2) ?
    N3 C1 H1 . . 122.8 ?
    N1 C1 H1 . . 122.8 ?
    N2 C2 N1 . . 110.9(2) ?
    N2 C2 H2 . . 124.5 ?
    N1 C2 H2 . . 124.5 ?
    N2 C3 C4 . . 113.50(18) ?
    N2 C3 H3A . . 108.9 ?
    C4 C3 H3A . . 108.9 ?
    N2 C3 H3B . . 108.9 ?
    C4 C3 H3B . . 108.9 ?
    H3A C3 H3B . . 107.7 ?
    C5 C4 C8 . . 107.6(2) ?
    C5 C4 C3 . . 128.2(2) ?
    C8 C4 C3 . . 124.0(2) ?
    C5 C4 Fe1 . . 70.05(13) ?
    C8 C4 Fe1 . . 69.72(12) ?
    C3 C4 Fe1 . . 129.76(16) ?
    C4 C5 C6 . . 108.2(2) ?
    C4 C5 Fe1 . . 69.75(13) ?
    C6 C5 Fe1 . . 69.51(15) ?
    C4 C5 H5 . . 125.9 ?
    C6 C5 H5 . . 125.9 ?
    Fe1 C5 H5 . . 126.4 ?
    C7 C6 C5 . . 108.0(2) ?
    C7 C6 Fe1 . . 69.95(15) ?
    C5 C6 Fe1 . . 70.13(14) ?
    C7 C6 H6 . . 126.0 ?
    C5 C6 H6 . . 126.0 ?
    Fe1 C6 H6 . . 125.5 ?
    C6 C7 C8 . . 107.9(2) ?
    C6 C7 Fe1 . . 69.83(14) ?
    C8 C7 Fe1 . . 69.84(13) ?
    C6 C7 H7 . . 126.0 ?
    C8 C7 H7 . . 126.0 ?
    Fe1 C7 H7 . . 125.9 ?
    C4 C8 C7 . . 108.3(2) ?
    C4 C8 Fe1 . . 69.93(12) ?
    C7 C8 Fe1 . . 69.85(14) ?
    C4 C8 H8 . . 125.8 ?
    C7 C8 H8 . . 125.8 ?
    Fe1 C8 H8 . . 126.0 ?
loop_
    _geom_hbond_atom_site_label_D
    _geom_hbond_atom_site_label_H
    _geom_hbond_atom_site_label_A
    _geom_hbond_site_symmetry_A
    _geom_hbond_distance_DH
    _geom_hbond_distance_HA
    _geom_hbond_distance_DA
    _geom_hbond_angle_DHA
    O1 H1W Cl1 2_766 0.83 2.28 3.1021(17) 169.8
    O1 H2W N3 1_545 0.82 2.16 2.921(3) 154.0
data_global
_journal_date_recd_electronic     2009-12-09
_journal_date_accepted     2009-12-14
_journal_name_full     'Acta Crystallographica, Section E'
_journal_year     2010
_journal_volume     66
_journal_issue      1
_journal_page_first     m96
_journal_page_last     m96
_journal_paper_category     QM
_journal_coeditor_code     DN2521
_publ_contact_author_name     ' Xiao-Li Zhou'
_publ_contact_author_address
;
Experiment Administrative Center,
Zhongzhou University,
Zhengzhou, 450044, China
;
_publ_contact_author_email     'zhouxl2008@126.com'
_publ_contact_author_fax     '86 37168229228'
_publ_contact_author_phone     '86 37168229226'
_publ_section_title
;\
<i>catena</i>-Poly[[diaquadichloridomanganese(II)]-\m-1,1'-bis(1<i>H</i>-1,2,4-\
triazol-1-ylmethyl)ferrocene]
;
loop_
    _publ_author_name
    _publ_author_address
    'Chong-Yu Shi'
;
Editorial Department of Journal of Zhongzhou University
Zhongzhou University,
Zhengzhou 450044, People's Republic of China
;
    'Xiao-Li Zhou'
;
Experiment Administrative Center,
Zhongzhou University,
Zhengzhou 450044, People's Republic of China
;
    'Bo Wu'
;
Experiment Administrative Center,
Zhongzhou University,
Zhengzhou 450044, People's Republic of China
;
    'Ni Zhu'
;
Henan Association for Science and Technology,
Zhengzhou 450003, People's Republic of China
;
    'Zhen-Shu Weia'
;
Editorial Department of Journal of Zhongzhou University
Zhongzhou University,
Zhengzhou 450044, People's Republic of China
;
