# Supplementary material for: catena-Poly[[diaqua­dichlorido­manganese(II)]-μ-1,1′-bis­(1H-1,2,4-triazol-1-ylmeth­yl)ferrocene]
Source: Acta Crystallogr Sect E Struct Rep Online. 2009 Dec 24;66(Pt 1):m96. doi: 10.1107/S1600536809053823 (PMC2980034; doi:10.1107/S1600536809053823)
Supplement: Supplementary file 2 [file e-66-00m96-Isup2.hkl]

#
# h,k,l, Fc-squared, Fo-squared, sigma(Fo-squared) and status flag
#
data_I
_shelx_title ' I         P -1         R = 0.03'
_shelx_refln_list_code          4
_shelx_F_calc_maximum      114.26
_exptl_crystal_F_000       259.00
_reflns_d_resolution_high  0.8347
 
loop_
 _symmetry_equiv_pos_as_xyz
 'x, y, z'
 '-x, -y, -z'
 
_cell_length_a     5.9596
_cell_length_b     7.1630
_cell_length_c    12.4226
_cell_angle_alpha  98.963
_cell_angle_beta  101.076
_cell_angle_gamma 103.939
 
_shelx_F_squared_multiplier     1.000
 
loop_
 _refln_index_h
 _refln_index_k
 _refln_index_l
 _refln_F_squared_calc
 _refln_F_squared_meas
 _refln_F_squared_sigma
 _refln_observed_status
   1   0   0     1307.71     1374.21     10.24 o
   2   0   0     2452.60     2654.24     32.41 o
   3   0   0      152.50      173.97      1.84 o
   4   0   0       42.20       37.80      1.64 o
   5   0   0       17.41       19.64      1.49 o
   6   0   0       68.77       76.66      2.99 o
  -6   1   0      430.42      442.34      7.28 o
  -5   1   0      116.37      115.86      3.23 o
  -4   1   0        2.87        7.86      0.44 o
  -3   1   0       53.67       58.36      1.10 o
  -2   1   0       15.32       37.31      0.79 o
  -1   1   0      548.66      523.04      3.34 o
   0   1   0     1950.66     1968.02     15.46 o
   1   1   0       85.83      106.94      1.70 o
   2   1   0     2247.96     2225.50     16.96 o
   3   1   0       70.67       54.02      1.73 o
   4   1   0      728.79      705.39      8.11 o
   5   1   0       13.29       13.45      1.26 o
   6   1   0        0.50        0.63      0.76 o
  -7   2   0        5.52        4.57      1.35 o
  -6   2   0      227.96      232.64      5.15 o
  -5   2   0        3.07        4.57      0.89 o
  -4   2   0     1640.54     1716.53     17.78 o
  -3   2   0      531.29      574.65      4.44 o
  -2   2   0      317.26      299.86      3.80 o
  -1   2   0     2206.89     2407.04     10.55 o
   0   2   0     1119.46     1211.23      6.08 o
   1   2   0      786.55      850.57      4.67 o
   2   2   0     1995.66     2119.73     11.43 o
   3   2   0        3.64        4.58      0.98 o
   4   2   0      535.61      524.81      5.52 o
   5   2   0        7.69        9.42      0.95 o
   6   2   0      117.80      117.91      5.04 o
  -6   3   0      247.24      231.19      5.07 o
  -5   3   0       11.26       10.46      1.23 o
  -4   3   0     2423.27     2510.68     22.81 o
  -3   3   0      302.52      288.59      3.17 o
  -2   3   0     2055.20     2053.33     18.54 o
  -1   3   0      113.69      100.12      1.58 o
   0   3   0      355.37      323.40      2.54 o
   1   3   0        1.57        2.22      0.31 o
   2   3   0      551.67      572.19      3.96 o
   3   3   0      239.07      248.01      3.49 o
   4   3   0      281.01      266.52      3.95 o
   5   3   0        7.59        5.24      1.49 o
  -5   4   0       71.85       64.48      2.68 o
  -4   4   0      147.77      150.07      3.91 o
  -3   4   0      188.25      193.38      4.29 o
  -2   4   0     2043.17     2100.97     19.67 o
  -1   4   0      455.82      475.19      4.37 o
   0   4   0     1152.52     1138.50      6.62 o
   1   4   0      199.15      199.65      2.21 o
   2   4   0      148.54      149.74      2.63 o
   3   4   0        9.53       11.21      0.95 o
   4   4   0       16.80       18.10      1.26 o
   5   4   0       56.01       51.91      3.50 o
  -6   5   0       54.57       54.68      2.79 o
  -5   5   0        0.30        1.19      0.80 o
  -4   5   0       14.32       13.46      1.45 o
  -3   5   0       72.20       78.47      2.91 o
  -2   5   0      194.85      168.88      4.16 o
  -1   5   0       27.40       35.49      1.30 o
   0   5   0      832.12      837.72      5.71 o
   1   5   0       22.47       18.64      0.84 o
   2   5   0      710.19      721.92      6.90 o
   3   5   0        3.23        5.16      0.84 o
   4   5   0      160.15      168.48      5.87 o
  -6   6   0      231.87      234.26      6.21 o
  -5   6   0       28.25       29.65      2.28 o
  -4   6   0      488.04      486.19      8.55 o
  -3   6   0        7.97        6.38      1.25 o
  -2   6   0      206.22      241.97      5.51 o
  -1   6   0       37.87       29.08      1.73 o
   0   6   0      186.77      203.55      3.19 o
   1   6   0        1.25        2.06      0.83 o
   2   6   0       25.37       27.40      1.86 o
  -5   7   0       14.23       16.34      2.01 o
  -4   7   0      197.54      207.69      5.84 o
  -3   7   0      139.92      145.34      4.69 o
  -2   7   0      459.62      469.84      8.39 o
  -1   7   0       18.54       17.00      1.49 o
   0   7   0       93.48       90.91      2.34 o
   1   7   0       56.24       61.86      2.78 o
  -4   8   0       91.11      100.77      4.32 o
  -3   8   0       21.60       24.30      2.31 o
  -2   8   0      306.58      293.51      7.00 o
  -1   8   0        7.91        7.83      1.51 o
   0   8   0      165.67      182.84      4.91 o
   0  -8   1       75.55       76.43      2.39 o
   1  -8   1      136.59      146.72      3.22 o
   2  -8   1       31.15       29.36      2.56 o
   3  -8   1      112.74      124.60      4.68 o
   4  -8   1       10.13        9.60      1.77 o
  -1  -7   1      316.27      321.89      6.06 o
   0  -7   1      181.67      180.62      3.24 o
   1  -7   1      268.56      282.75      4.16 o
   2  -7   1       33.37       28.08      2.20 o
   3  -7   1       13.15       11.65      1.64 o
   4  -7   1       13.48       12.87      1.77 o
   5  -7   1       58.73       51.97      3.06 o
  -3  -6   1        3.61        2.96      1.40 o
  -2  -6   1        0.31        1.74      0.66 o
  -1  -6   1      318.08      332.42      3.54 o
   0  -6   1      188.85      206.11      2.68 o
   1  -6   1      505.88      509.35      5.31 o
   2  -6   1        2.83        4.05      1.06 o
   3  -6   1      864.18      899.16     12.15 o
   4  -6   1       11.21       14.15      1.65 o
   5  -6   1      152.46      157.04      4.77 o
   6  -6   1       56.05       54.92      3.00 o
  -4  -5   1       34.32       26.36      2.57 o
  -3  -5   1      207.87      209.47      5.98 o
  -2  -5   1      298.46      323.83      4.22 o
  -1  -5   1        3.37        2.56      0.60 o
   0  -5   1       87.10      102.55      1.70 o
   1  -5   1      411.05      379.74      4.08 o
   2  -5   1      209.53      203.90      4.57 o
   3  -5   1      862.30      839.06     10.93 o
   4  -5   1        6.38        4.64      1.09 o
   5  -5   1      284.52      274.73      6.02 o
  -5  -4   1      199.65      202.46      6.58 o
  -4  -4   1      232.76      225.58      6.40 o
  -3  -4   1      766.30      801.58      7.34 o
  -2  -4   1        1.12        1.55      0.48 o
  -1  -4   1      517.03      534.41      3.96 o
   0  -4   1        2.96        1.31      0.43 o
   1  -4   1     1125.53     1159.85     12.94 o
   2  -4   1        0.40       -0.13      0.59 o
   3  -4   1      143.63      151.73      3.70 o
   4  -4   1        2.64        2.48      0.86 o
   5  -4   1      443.06      458.34      7.40 o
   6  -4   1      174.52      154.43      4.26 o
  -5  -3   1       32.65       31.32      2.71 o
  -4  -3   1        0.80        1.06      0.56 o
  -3  -3   1      934.82      948.10      7.71 o
  -2  -3   1      704.36      705.62      4.58 o
  -1  -3   1     2340.04     2278.60     11.14 o
   0  -3   1      238.42      223.04      2.00 o
   1  -3   1      501.17      470.19      5.94 o
   2  -3   1        9.09       12.86      1.05 o
   3  -3   1      693.51      715.95      8.43 o
   4  -3   1      136.88      148.22      3.49 o
   5  -3   1      284.01      269.06      5.19 o
   6  -3   1       17.50       14.76      1.53 o
  -6  -2   1       41.32       35.58      2.94 o
  -5  -2   1        1.01        3.04      1.11 o
  -4  -2   1      349.22      320.45      4.01 o
  -3  -2   1      399.22      430.90      4.61 o
  -2  -2   1      344.77      394.58      2.81 o
  -1  -2   1     2114.53     2187.43     10.34 o
   0  -2   1     1672.49     1722.99     13.01 o
   1  -2   1     1011.69     1019.82      9.57 o
   2  -2   1      589.60      613.80      6.65 o
   3  -2   1      975.46      975.26      9.80 o
   4  -2   1       37.49       36.32      1.23 o
   5  -2   1        0.99        0.83      0.67 o
   6  -2   1      164.45      159.48      4.38 o
  -6  -1   1       96.44       95.44      4.34 o
  -5  -1   1      440.62      423.20      6.28 o
  -4  -1   1       10.07        9.25      0.90 o
  -3  -1   1        8.52        5.37      0.40 o
  -2  -1   1      302.87      350.63      2.70 o
  -1  -1   1      793.29      735.40      5.55 o
   0  -1   1      333.08      296.04      2.33 o
   1  -1   1     1873.31     1942.91     15.75 o
   2  -1   1      351.16      350.88      3.94 o
   3  -1   1     1422.02     1358.51      8.48 o
   4  -1   1      382.07      401.26      5.84 o
   5  -1   1      800.40      828.39     10.10 o
   6  -1   1        0.05        0.17      0.84 o
  -6   0   1       46.39       60.52      2.63 o
  -5   0   1      632.23      668.85      8.29 o
  -4   0   1      117.48      103.25      2.57 o
  -3   0   1     1369.56     1401.07      8.47 o
  -2   0   1       46.90       47.77      0.83 o
  -1   0   1    10818.19     9969.26     81.25 o
   1   0   1     1803.88     1907.80     14.11 o
   2   0   1     1072.55     1132.90      9.72 o
   3   0   1      511.12      491.56      5.82 o
   4   0   1      471.81      484.69      6.53 o
   5   0   1      746.92      783.62      9.80 o
   6   0   1       47.86       54.50      2.64 o
  -6   1   1      414.74      421.28      7.00 o
  -5   1   1       49.31       45.53      2.01 o
  -4   1   1       25.69       21.87      0.87 o
  -3   1   1      991.12      900.27      8.85 o
  -2   1   1     1474.84     1537.91     13.33 o
  -1   1   1     1475.49     1563.83      8.72 o
   0   1   1      122.50      148.33      1.35 o
   1   1   1     2569.49     2567.41     18.87 o
   2   1   1     1405.86     1573.89     12.98 o
   3   1   1      202.60      205.34      3.62 o
   4   1   1      395.87      421.12      6.10 o
   5   1   1        4.36        3.25      0.89 o
   6   1   1        1.77        0.76      0.88 o
  -7   2   1       48.69       51.99      2.67 o
  -6   2   1       99.94       94.72      3.12 o
  -5   2   1      260.36      271.38      4.96 o
  -4   2   1      109.55       96.54      2.08 o
  -3   2   1      640.84      664.62      7.57 o
  -2   2   1       55.26       59.47      1.76 o
  -1   2   1       27.02       22.13      0.69 o
   0   2   1     2706.34     2804.12     12.82 o
   1   2   1     3972.09     4133.33     18.66 o
   2   2   1      293.34      278.60      7.10 o
   3   2   1      499.48      484.79      6.32 o
   4   2   1      288.97      268.19      4.88 o
   5   2   1        5.24        5.10      1.03 o
  -7   3   1      217.75      197.01      4.88 o
  -6   3   1      137.74      117.36      3.50 o
  -5   3   1      722.72      719.26      6.17 o
  -4   3   1       90.54       93.08      1.86 o
  -3   3   1      495.67      481.74      4.40 o
  -2   3   1      733.88      753.84      5.68 o
  -1   3   1      329.35      301.66      2.38 o
   0   3   1        0.39        0.59      0.25 o
   1   3   1     1197.05     1163.69      6.48 o
   2   3   1       91.90       79.13      1.78 o
   3   3   1     1633.19     1601.52     11.59 o
   4   3   1        3.32        1.61      0.62 o
   5   3   1      349.84      335.50      4.99 o
  -5   4   1      668.20      671.40      9.64 o
  -4   4   1        5.38        6.03      0.77 o
  -3   4   1     1411.07     1412.90      9.81 o
  -2   4   1      108.75      112.15      2.02 o
  -1   4   1      400.23      398.06      3.96 o
   0   4   1      120.01      118.98      2.09 o
   1   4   1       80.99       88.61      1.46 o
   2   4   1       21.99       22.57      2.72 o
   3   4   1      164.19      172.14      3.18 o
   4   4   1       55.27       57.28      2.03 o
  -6   5   1        0.06       -0.66      0.66 o
  -5   5   1       21.06       17.06      1.73 o
  -4   5   1      102.09      105.16      3.62 o
  -3   5   1      731.02      728.76     10.12 o
  -2   5   1       96.99       83.99      1.95 o
  -1   5   1     1947.85     1883.83     25.13 o
   0   5   1        9.94       13.06      0.70 o
   1   5   1      208.76      207.95      3.20 o
   2   5   1       76.06       78.57      2.14 o
   3   5   1        0.61        0.54      0.63 o
   4   5   1        5.79        6.37      1.70 o
  -6   6   1      118.22      114.53      4.36 o
  -5   6   1        2.85        4.03      1.15 o
  -4   6   1       12.63        9.68      1.50 o
  -3   6   1      173.44      183.88      4.87 o
  -2   6   1       31.10       33.52      1.77 o
  -1   6   1      695.27      713.02      6.71 o
   0   6   1       35.37       38.77      3.08 o
   1   6   1      538.47      565.79      8.25 o
   2   6   1        0.48       -0.20      0.66 o
   3   6   1       57.55       59.54      2.83 o
  -5   7   1      144.44      133.38      4.79 o
  -4   7   1       12.33        9.14      1.62 o
  -3   7   1      108.83      107.31      4.05 o
  -2   7   1        4.64        4.25      0.79 o
  -1   7   1       53.79       55.90      2.10 o
   0   7   1        0.46        0.30      0.73 o
   1   7   1      311.21      310.49      6.33 o
  -3   8   1       81.53       90.96      4.09 o
  -2   8   1        2.93        3.21      1.22 o
  -1   8   1       19.02       19.99      1.39 o
   0  -8   2      237.19      252.36      4.16 o
   1  -8   2        0.90        2.75      1.26 o
   2  -8   2      441.67      467.87      9.18 o
   3  -8   2        0.07        1.33      1.22 o
   4  -8   2       85.94      103.67      4.45 o
   0  -7   2       21.99       23.29      2.08 o
   1  -7   2       94.89       93.92      3.63 o
   2  -7   2      105.28      107.10      3.95 o
   3  -7   2        9.23       10.38      1.60 o
   4  -7   2      770.04      765.14     11.92 o
   5  -7   2      126.74      122.67      4.57 o
  -3  -6   2       22.49       25.39      2.56 o
  -2  -6   2      399.03      410.54      8.53 o
  -1  -6   2       25.02       27.30      1.08 o
   0  -6   2        7.27        9.00      0.99 o
   1  -6   2       99.52       93.87      3.29 o
   2  -6   2       24.07       30.03      2.04 o
   3  -6   2       10.09        9.49      1.37 o
   4  -6   2      276.48      285.55      6.29 o
   5  -6   2        2.63        2.01      1.05 o
  -4  -5   2      108.56      101.52      4.56 o
  -3  -5   2       39.30       41.67      2.80 o
  -2  -5   2      316.26      317.32      4.07 o
  -1  -5   2        7.33        5.56      0.54 o
   0  -5   2     1100.68     1063.23      6.73 o
   1  -5   2      680.51      668.14      8.97 o
   2  -5   2      590.18      568.07      8.21 o
   3  -5   2      183.65      190.52      4.52 o
   4  -5   2       41.00       38.72      2.17 o
   5  -5   2      290.99      282.44      5.98 o
  -5  -4   2        1.53       -0.60      1.21 o
  -4  -4   2       67.17       63.35      3.49 o
  -3  -4   2      274.09      266.85      7.01 o
  -2  -4   2      448.44      473.67      3.77 o
  -1  -4   2      118.04      114.70      1.63 o
   0  -4   2     3819.21     3935.59     18.87 o
   1  -4   2     2007.10     2045.89     18.92 o
   2  -4   2     1450.71     1459.66     14.68 o
   3  -4   2      429.98      427.88      6.52 o
   4  -4   2      189.42      190.08      4.28 o
   5  -4   2       26.17       28.76      1.81 o
   6  -4   2      111.68      105.99      3.57 o
  -5  -3   2       71.24       66.57      3.67 o
  -4  -3   2       59.30       61.97      3.19 o
  -3  -3   2       72.36       66.10      1.67 o
  -2  -3   2      107.38       89.96      1.33 o
  -1  -3   2      373.01      398.65      2.93 o
   0  -3   2      141.35      123.45      1.43 o
   1  -3   2      539.50      619.74      7.20 o
   2  -3   2     1464.22     1450.86     13.81 o
   3  -3   2       87.94       70.73      2.24 o
   4  -3   2      769.76      706.27      8.53 o
   5  -3   2       48.12       49.43      2.29 o
   6  -3   2      241.97      231.22      5.38 o
  -6  -2   2      112.77      117.42      5.03 o
  -5  -2   2       10.32        6.30      1.45 o
  -4  -2   2      769.58      773.81      6.72 o
  -3  -2   2      147.56      140.60      1.67 o
  -2  -2   2     2324.18     2314.51     15.41 o
  -1  -2   2      190.36      179.13      1.54 o
   0  -2   2       10.81        7.55      1.09 o
   1  -2   2     4256.04     4375.28     34.54 o
   2  -2   2       76.17       65.80      1.77 o
   4  -2   2      278.10      282.74      4.27 o
   5  -2   2        1.25        2.33      0.82 o
   6  -2   2      245.50      258.87      5.76 o
  -6  -1   2       34.77       28.63      2.56 o
  -5  -1   2       55.02       55.37      1.71 o
  -4  -1   2      273.46      252.45      4.30 o
  -3  -1   2      366.36      343.92      4.71 o
  -2  -1   2     3462.72     3477.67     19.65 o
  -1  -1   2     2536.81     2618.36     17.54 o
   0  -1   2     4426.85     4344.11     26.62 o
   1  -1   2        8.89       13.86      0.54 o
   2  -1   2     2004.27     2002.26     30.94 o
   3  -1   2        7.88        7.74      0.51 o
   4  -1   2      425.17      428.83      6.28 o
   5  -1   2        5.54        7.20      1.11 o
   6  -1   2       16.09       19.29      1.82 o
  -5   0   2       90.26       87.31      2.57 o
  -4   0   2      168.77      179.27      2.26 o
  -3   0   2      412.84      428.53      3.49 o
  -2   0   2       27.99       31.48      1.13 o
  -1   0   2       34.17       45.34      0.80 o
   0   0   2     3424.58     3476.83     19.14 o
   1   0   2     1113.50     1176.46      9.50 o
   2   0   2     3135.93     3151.47     23.56 o
   3   0   2      168.46      165.46      3.26 o
   4   0   2      480.77      487.41      6.84 o
   5   0   2       74.69       80.24      2.96 o
   6   0   2       13.58       12.44      1.52 o
  -6   1   2      392.35      407.26      6.61 o
  -5   1   2       45.90       46.35      1.92 o
  -4   1   2      620.10      617.76      5.09 o
  -3   1   2      493.15      574.18      6.62 o
  -2   1   2       80.58       63.99      1.70 o
  -1   1   2     1165.37     1376.73      7.92 o
   0   1   2     3847.80     3803.00     20.55 o
   1   1   2       67.41       91.98      1.90 o
   2   1   2     1728.36     1644.10     13.78 o
   3   1   2       57.82       82.86      2.40 o
   4   1   2      514.80      499.25      7.00 o
   5   1   2       83.76       81.36      2.95 o
   6   1   2       97.48       90.68      3.43 o
  -6   2   2      310.33      305.20      5.59 o
  -5   2   2        3.58        4.33      0.88 o
  -4   2   2     1297.89     1366.22     13.74 o
  -3   2   2      340.92      363.61      5.24 o
  -2   2   2     2038.11     2100.38     18.38 o
  -1   2   2     1415.04     1464.40     10.84 o
   0   2   2       99.04       90.03      1.03 o
   1   2   2        0.08       -0.22      0.22 o
   2   2   2       42.89       46.28      1.70 o
   3   2   2      219.60      201.96      3.98 o
   4   2   2      319.76      311.94      5.54 o
   5   2   2       15.45       22.01      1.73 o
  -7   3   2        3.18        5.27      1.11 o
  -5   3   2       63.93       62.35      1.64 o
  -4   3   2      706.31      683.30      4.87 o
  -3   3   2       32.23       27.47      1.56 o
  -2   3   2     3829.08     3700.41     20.57 o
  -1   3   2       85.70       78.03      1.16 o
   0   3   2     1269.20     1187.31      5.41 o
   1   3   2       21.89       17.61      0.74 o
   2   3   2      374.47      382.03      4.30 o
   3   3   2       76.32       79.67      2.04 o
   4   3   2       48.82       42.16      1.68 o
   5   3   2      121.03      114.24      2.96 o
  -6   4   2      159.85      155.72      6.11 o
  -5   4   2        2.02        0.71      0.50 o
  -4   4   2      161.59      166.03      2.76 o
  -3   4   2      287.12      298.89      3.64 o
  -2   4   2      624.94      599.97      4.25 o
  -1   4   2        0.61        0.54      0.29 o
   0   4   2      982.06      961.69      5.90 o
   1   4   2      297.78      309.33      2.90 o
   2   4   2      638.59      658.62      8.49 o
   3   4   2       95.15       98.83      2.47 o
   4   4   2      149.78      152.54      3.31 o
  -6   5   2      166.09      165.99      5.00 o
  -5   5   2       91.45       90.40      2.29 o
  -4   5   2      111.33      102.59      2.35 o
  -3   5   2       44.54       44.93      1.52 o
  -2   5   2      144.13      136.09      2.00 o
  -1   5   2      364.33      377.11      4.30 o
   0   5   2      211.64      197.36      3.83 o
   1   5   2        9.31        8.58      1.13 o
   2   5   2      171.85      176.00      4.36 o
   3   5   2      226.41      224.63      5.22 o
  -6   6   2       60.51       67.15      3.41 o
  -5   6   2       54.48       57.52      3.06 o
  -4   6   2      419.87      437.48      8.31 o
  -3   6   2      270.53      272.10      6.13 o
  -2   6   2      159.42      158.15      2.94 o
  -1   6   2       76.81       71.45      3.61 o
   0   6   2      232.91      245.80      3.65 o
   1   6   2      172.17      166.07      4.32 o
   2   6   2      116.83      116.07      3.82 o
  -5   7   2        3.38        4.32      1.30 o
  -4   7   2      322.87      317.92      7.29 o
  -3   7   2       93.68       79.60      3.50 o
  -2   7   2      402.90      412.55      5.32 o
  -1   7   2      256.03      256.82      4.06 o
   0   7   2      427.89      420.33      7.47 o
   1   7   2       10.77        9.25      1.44 o
  -3   8   2        4.98        2.56      1.44 o
  -2   8   2      105.80      116.41      7.05 o
  -1   8   2       62.14       66.79      2.28 o
   0  -8   3        1.28        3.59      1.23 o
   1  -8   3      103.85      106.48      4.22 o
   2  -8   3        3.47        3.34      1.37 o
   3  -8   3       61.40       67.31      3.58 o
  -2  -7   3       24.94       23.28      2.57 o
  -1  -7   3      234.63      247.69      4.37 o
   0  -7   3       31.33       32.08      1.36 o
   1  -7   3      366.63      377.56      7.49 o
   2  -7   3        0.65        0.87      0.93 o
   3  -7   3      546.32      542.67      9.49 o
   4  -7   3        5.75        2.96      1.25 o
   5  -7   3       49.54       41.99      2.82 o
  -3  -6   3       12.09       12.07      2.09 o
  -2  -6   3      204.77      213.68      6.17 o
  -1  -6   3        9.56       10.70      0.80 o
   0  -6   3        4.41        5.60      0.89 o
   1  -6   3       41.95       50.02      2.49 o
   2  -6   3       38.69       38.48      2.26 o
   3  -6   3      293.94      312.20      6.56 o
   4  -6   3       13.99       19.05      1.84 o
   5  -6   3      170.98      175.12      5.11 o
  -4  -5   3       38.25       41.40      3.11 o
  -3  -5   3      210.43      202.02      5.91 o
  -2  -5   3       53.37       56.91      1.84 o
  -1  -5   3      339.53      324.43      3.14 o
   0  -5   3        1.77        1.20      0.40 o
   1  -5   3      258.54      241.50      4.93 o
   2  -5   3       23.43       30.80      1.93 o
   3  -5   3      325.58      326.10      6.17 o
   4  -5   3       29.73       26.35      1.89 o
   5  -5   3      886.98      884.38     11.88 o
   6  -5   3       15.33       14.16      1.64 o
  -5  -4   3       71.44       80.51      4.33 o
  -4  -4   3       12.04       17.63      2.13 o
  -3  -4   3     1027.80     1028.43     14.23 o
  -2  -4   3       13.56       14.07      1.45 o
  -1  -4   3     2299.45     2405.28     12.29 o
   0  -4   3       56.88       55.63      1.84 o
   1  -4   3     1220.40     1253.48     13.03 o
   2  -4   3       67.83       78.50      2.60 o
   3  -4   3        2.96        3.47      0.86 o
   4  -4   3        0.05        0.40      0.71 o
   5  -4   3      231.70      216.16      4.92 o
   6  -4   3       15.02       17.79      1.72 o
  -5  -3   3       46.40       43.87      3.03 o
  -4  -3   3       11.47       11.59      1.66 o
  -3  -3   3        9.04        6.92      0.65 o
  -2  -3   3       14.85        9.54      0.55 o
  -1  -3   3     1886.46     1788.34      9.04 o
   0  -3   3       20.43       31.90      1.29 o
   1  -3   3     3776.24     3741.22     30.84 o
   2  -3   3        0.07        3.15      0.71 o
   3  -3   3      102.33       73.55      2.35 o
   4  -3   3       69.91       80.88      1.85 o
   5  -3   3       56.64       52.37      2.41 o
   6  -3   3       30.67       28.06      2.14 o
  -6  -2   3        3.52        1.97      1.18 o
  -5  -2   3      200.62      191.80      5.84 o
  -4  -2   3       71.43       68.77      3.14 o
  -3  -2   3       53.99       57.98      1.06 o
  -2  -2   3       72.46       95.11      1.90 o
  -1  -2   3      120.32      108.82      1.74 o
   0  -2   3      595.36      569.40      4.67 o
   1  -2   3     2683.55     2749.85     22.74 o
   2  -2   3       65.43       60.71      1.77 o
   3  -2   3     3581.34     3733.15     20.86 o
   4  -2   3       26.00       28.22      1.65 o
   5  -2   3      162.86      170.92      4.38 o
   6  -2   3       54.64       60.58      2.96 o
  -6  -1   3        9.71       10.85      1.80 o
  -5  -1   3     1216.47     1192.82     16.05 o
  -4  -1   3      126.85      123.75      3.37 o
  -3  -1   3     2158.86     2172.56     10.72 o
  -2  -1   3        0.65        4.05      0.62 o
  -1  -1   3        2.55        0.53      0.48 o
   0  -1   3      985.58     1074.55      6.79 o
   1  -1   3      789.58      725.63      7.57 o
   2  -1   3       31.63       37.93      0.90 o
   3  -1   3     2627.85     2735.23     15.63 o
   4  -1   3      186.16      175.42      3.97 o
   5  -1   3      492.46      502.08      7.87 o
   6  -1   3      103.34       99.12      3.73 o
  -6   0   3        7.87        5.83      1.44 o
  -5   0   3      604.55      639.69      7.59 o
  -4   0   3       25.04       24.82      1.42 o
  -3   0   3     1094.66     1073.07      5.99 o
  -2   0   3       72.03       63.60      1.26 o
  -1   0   3      507.22      560.73      3.07 o
   0   0   3     2254.38     2364.09     24.10 o
   1   0   3       13.19       11.42      0.61 o
   2   0   3      693.03      735.02      7.60 o
   3   0   3       36.91       29.31      1.53 o
   4   0   3      172.70      181.25      4.12 o
   5   0   3      521.45      503.62      7.86 o
   6   0   3        6.39        6.57      1.35 o
  -5   1   3        5.66        5.68      0.86 o
  -4   1   3      687.76      748.63      8.72 o
  -3   1   3     1312.71     1287.61     12.51 o
  -2   1   3        0.63        0.95      0.48 o
  -1   1   3    13056.06    13233.64     79.39 o
   0   1   3     1080.66     1045.46     10.65 o
   1   1   3     1982.17     1913.55     22.99 o
   2   1   3       26.83       47.88      1.70 o
   3   1   3      106.59       93.36      2.63 o
   4   1   3       43.14       42.45      2.06 o
   5   1   3       61.95       54.86      2.56 o
  -6   2   3       13.96       10.70      1.19 o
  -5   2   3        3.65        5.94      0.98 o
  -4   2   3       54.47       53.13      2.18 o
  -3   2   3      505.56      555.92      7.21 o
  -2   2   3        0.31        2.15      0.67 o
  -1   2   3      509.48      511.16      4.07 o
   0   2   3       15.55       18.93      1.29 o
   1   2   3     1964.63     1978.77     11.55 o
   2   2   3      406.06      397.91      5.59 o
   3   2   3     1038.54     1065.97     11.40 o
   4   2   3        0.02        0.51      0.66 o
   5   2   3       28.49       31.27      2.13 o
  -7   3   3      101.82       93.91      3.22 o
  -5   3   3      831.49      797.99     10.36 o
  -4   3   3      255.96      259.07      5.10 o
  -3   3   3      917.99      891.11     10.43 o
  -2   3   3      165.88      194.26      2.56 o
  -1   3   3      137.18      122.96      1.95 o
   0   3   3      136.19      152.61      1.26 o
   1   3   3      382.34      388.78      2.50 o
   2   3   3       80.82       85.16      1.97 o
   3   3   3      312.86      294.12      4.12 o
   4   3   3       14.14       11.73      1.05 o
   5   3   3      249.92      231.46      4.32 o
  -6   4   3       29.89       30.97      2.96 o
  -5   4   3      553.12      558.03      5.81 o
  -4   4   3       70.55       71.30      1.84 o
  -3   4   3      699.55      685.15      6.55 o
  -2   4   3       47.94       44.31      1.07 o
  -1   4   3     1797.07     1733.56     19.79 o
   0   4   3       74.55       80.72      1.34 o
   1   4   3      148.95      148.34      3.57 o
   2   4   3      216.04      214.03      3.40 o
   3   4   3       68.60       69.12      2.14 o
   4   4   3        2.66        2.74      0.82 o
  -6   5   3       65.00       60.53      3.21 o
  -5   5   3       18.45       19.49      1.24 o
  -4   5   3       46.39       45.94      2.69 o
  -3   5   3      187.24      185.57      3.05 o
  -2   5   3       10.35        9.96      0.66 o
  -1   5   3      527.54      500.72      4.07 o
   0   5   3       26.51       24.32      1.14 o
   1   5   3      214.60      211.05      4.69 o
   2   5   3        7.92        8.77      1.29 o
   3   5   3        3.44        3.49      1.10 o
  -6   6   3        0.44       -0.01      1.03 o
  -5   6   3       87.13       92.56      2.55 o
  -4   6   3       14.06       15.66      1.18 o
  -3   6   3       24.58       24.27      1.47 o
  -2   6   3       47.28       44.66      1.65 o
  -1   6   3      235.63      244.82      3.73 o
   0   6   3       14.47       17.50      1.10 o
   1   6   3      890.23      905.00     11.63 o
   2   6   3       10.39       14.49      1.65 o
  -5   7   3      297.50      289.74      7.35 o
  -4   7   3        6.48        6.15      1.46 o
  -3   7   3      189.15      189.23      5.47 o
  -2   7   3       24.98       24.97      3.38 o
  -1   7   3       54.92       50.84      1.88 o
   0   7   3        0.28        0.50      0.89 o
   1   7   3       54.00       60.64      3.08 o
  -2   8   3       53.68       58.87      2.18 o
   0  -8   4       12.35       12.82      1.88 o
   1  -8   4       80.37       75.92      3.67 o
   2  -8   4      329.79      330.38      7.71 o
   3  -8   4      157.19      173.55      5.59 o
  -2  -7   4      140.13      144.80      5.55 o
  -1  -7   4       14.60       15.21      1.38 o
   0  -7   4      149.40      146.05      4.51 o
   1  -7   4      130.27      121.45      4.18 o
   2  -7   4       57.37       64.72      3.21 o
   3  -7   4       40.46       43.16      2.71 o
   4  -7   4      153.69      142.18      4.81 o
  -3  -6   4        4.07        2.29      1.53 o
  -2  -6   4      430.14      434.96      8.98 o
  -1  -6   4      204.20      199.66      3.67 o
   0  -6   4      268.28      277.98      4.35 o
   1  -6   4       73.67       67.36      2.87 o
   2  -6   4       27.02       21.57      1.80 o
   3  -6   4       57.27       47.73      2.63 o
   4  -6   4      129.54      127.61      4.24 o
   5  -6   4        3.87        3.74      1.22 o
  -4  -5   4        8.09        7.92      1.80 o
  -3  -5   4        0.64        0.58      1.06 o
  -2  -5   4      459.15      454.32      5.48 o
  -1  -5   4       11.23       11.82      0.77 o
   0  -5   4     1029.19      963.17      8.58 o
   1  -5   4      202.52      169.98      4.14 o
   2  -5   4     1021.65     1000.84     12.13 o
   3  -5   4      243.55      219.79      4.99 o
   4  -5   4      417.82      382.47      6.96 o
   5  -5   4        0.02       -0.34      0.49 o
   6  -5   4       41.62       35.29      2.35 o
  -5  -4   4        6.39        7.15      1.81 o
  -4  -4   4      222.19      219.52      6.34 o
  -3  -4   4       51.62       49.35      2.82 o
  -2  -4   4        4.66        5.37      0.71 o
  -1  -4   4      591.03      596.13      4.19 o
   0  -4   4     1065.75     1070.48      8.71 o
   1  -4   4      253.45      262.98      4.80 o
   2  -4   4     1568.21     1609.78     16.16 o
   3  -4   4       65.26       62.73      2.45 o
   4  -4   4      451.27      449.19      7.05 o
   5  -4   4       14.59       16.65      1.60 o
   6  -4   4      247.96      249.05      5.87 o
  -5  -3   4       28.63       28.54      2.56 o
  -4  -3   4      295.98      299.26      7.20 o
  -3  -3   4        4.18        3.77      0.64 o
  -2  -3   4      426.53      396.12      3.01 o
  -1  -3   4      130.43      155.45      1.60 o
   0  -3   4     1135.55     1095.07      8.34 o
   1  -3   4      388.03      401.53      5.66 o
   2  -3   4      140.94      116.70      2.86 o
   3  -3   4       34.77       38.85      2.02 o
   4  -3   4       23.48       22.48      1.61 o
   5  -3   4      109.04      102.30      3.42 o
   6  -3   4      135.82      144.13      4.51 o
  -6  -2   4       33.90       37.43      3.06 o
  -5  -2   4       40.65       36.85      2.68 o
  -4  -2   4      256.56      269.40      6.26 o
  -3  -2   4      839.50      867.21      8.57 o
  -2  -2   4     1512.20     1492.63     29.91 o
  -1  -2   4     1809.73     1909.70     12.55 o
   0  -2   4     1509.13     1490.12     13.65 o
   1  -2   4      197.55      202.56      3.38 o
   2  -2   4     2566.04     2797.36     15.96 o
   3  -2   4      342.15      320.87      6.00 o
   4  -2   4      201.66      216.90      4.59 o
   5  -2   4       88.13       92.70      3.33 o
   6  -2   4       81.52       91.22      3.67 o
  -6  -1   4      115.14      113.05      4.77 o
  -5  -1   4      224.85      223.12      6.03 o
  -4  -1   4      622.17      625.93      6.05 o
  -3  -1   4      337.41      369.95      2.77 o
  -2  -1   4      782.33      745.59      5.99 o
  -1  -1   4      181.46      164.87      2.18 o
   0  -1   4     1924.01     1891.82     20.74 o
   1  -1   4      746.35      743.01      5.09 o
   2  -1   4     2005.11     2006.33     11.81 o
   3  -1   4        8.54       16.81      0.78 o
   4  -1   4      369.91      367.81      6.15 o
   5  -1   4       83.12       91.73      3.31 o
   6  -1   4        7.49        7.96      1.52 o
  -6   0   4      321.67      333.21      7.92 o
  -5   0   4       26.45       29.81      2.20 o
  -4   0   4      280.23      272.16      2.60 o
  -3   0   4      712.60      804.24      6.60 o
  -2   0   4      120.24      114.18      1.79 o
  -1   0   4       19.44       20.88      0.50 o
   0   0   4      118.30      128.13      1.52 o
   1   0   4       22.70       24.16      0.72 o
   2   0   4      521.83      471.88      3.78 o
   3   0   4      184.38      169.36      3.66 o
   4   0   4     1615.39     1509.17     15.11 o
   5   0   4       23.90       21.97      1.82 o
   6   0   4       43.24       51.04      2.82 o
  -7   1   4        9.37        8.50      1.85 o
  -6   1   4       84.30       93.89      4.01 o
  -5   1   4       20.71       19.51      0.96 o
  -4   1   4     1315.28     1325.13     13.64 o
  -3   1   4       16.29        8.81      0.65 o
  -2   1   4     3798.43     3821.50     17.33 o
  -1   1   4     1406.06     1570.37      7.72 o
   0   1   4        3.67       10.96      0.58 o
   1   1   4      141.61      150.32      1.81 o
   2   1   4       81.84       58.89      2.00 o
   3   1   4      114.35      114.89      3.08 o
   4   1   4      577.03      524.01      7.72 o
   5   1   4        0.12        2.21      0.93 o
  -5   2   4        1.54        3.42      0.94 o
  -4   2   4      655.38      682.21      8.92 o
  -3   2   4      464.15      497.73      6.92 o
  -2   2   4     2886.70     2981.37     14.00 o
  -1   2   4      534.21      557.38      4.48 o
   0   2   4     3146.16     3190.41     22.69 o
   1   2   4        0.06        0.12      0.28 o
   2   2   4      338.98      362.27      5.59 o
   3   2   4      193.01      188.40      4.21 o
   4   2   4       59.14       42.38      2.24 o
   5   2   4        8.17        5.76      1.25 o
  -6   3   4      183.88      176.46      4.65 o
  -5   3   4        9.30       10.62      1.37 o
  -4   3   4       11.36        9.99      1.22 o
  -3   3   4        5.48        5.18      0.97 o
  -2   3   4      541.53      523.57      4.74 o
  -1   3   4     1373.77     1345.70     10.75 o
   0   3   4     3220.22     3221.37     29.34 o
   1   3   4      348.17      342.56      5.47 o
   2   3   4      476.21      461.77      6.95 o
   3   3   4       15.54       15.10      1.46 o
   4   3   4       21.28       18.91      1.70 o
  -6   4   4      401.50      378.60      4.81 o
  -5   4   4       11.78       11.77      1.45 o
  -4   4   4       17.26       20.72      1.68 o
  -3   4   4      198.75      198.39      4.57 o
  -2   4   4      280.34      283.58      5.27 o
  -1   4   4       16.81       14.60      0.87 o
   0   4   4      451.91      441.29      3.48 o
   1   4   4      103.38      103.44      3.11 o
   2   4   4      641.46      634.18      8.93 o
   3   4   4       58.69       53.51      2.65 o
   4   4   4      282.12      266.75      6.11 o
  -6   5   4      254.44      247.03      4.11 o
  -5   5   4       18.50       15.77      1.17 o
  -4   5   4      602.40      579.06      6.12 o
  -3   5   4        3.66        2.64      0.50 o
  -2   5   4       28.59       24.15      0.93 o
  -1   5   4      107.16      111.97      1.81 o
   0   5   4        5.87        8.44      2.32 o
   1   5   4       72.76       76.38      2.92 o
   2   5   4       88.59       89.68      3.34 o
   3   5   4        0.18        0.62      0.95 o
  -5   6   4       63.43       70.64      3.57 o
  -4   6   4      604.86      609.98      6.71 o
  -3   6   4      104.91      107.10      2.05 o
  -2   6   4      462.87      463.70      4.34 o
  -1   6   4       55.90       53.06      1.80 o
   0   6   4      369.29      383.22      7.05 o
   1   6   4        5.11        5.14      1.21 o
   2   6   4       28.34       34.07      2.40 o
  -4   7   4       52.38       49.29      3.10 o
  -3   7   4        2.59        0.20      1.00 o
  -2   7   4      203.23      188.07      3.63 o
  -1   7   4       28.96       27.27      1.47 o
   0   7   4      251.76      255.16      6.03 o
   0  -8   5      125.75      136.52      4.84 o
   1  -8   5      285.99      281.96      7.03 o
   2  -8   5      173.39      183.71      5.79 o
   3  -8   5       55.25       55.35      3.26 o
  -2  -7   5       74.43       81.77      4.32 o
  -1  -7   5      279.55      259.94      4.63 o
   0  -7   5        7.41        5.50      1.34 o
   1  -7   5      189.29      194.32      5.39 o
   2  -7   5        2.22        4.22      1.23 o
   3  -7   5      150.32      153.69      4.92 o
   4  -7   5       23.69       21.65      2.16 o
  -3  -6   5       94.25      100.65      4.71 o
  -2  -6   5       11.08        8.74      1.08 o
  -1  -6   5      114.36      120.23      3.52 o
   0  -6   5      327.39      314.77      6.34 o
   1  -6   5       22.17       23.49      1.89 o
   2  -6   5       18.90       20.19      1.81 o
   3  -6   5      781.94      779.20     11.29 o
   4  -6   5      186.72      188.97      5.18 o
   5  -6   5      191.76      197.13      5.43 o
  -4  -5   5      151.61      152.16      5.74 o
  -3  -5   5      605.83      594.70     11.01 o
  -2  -5   5       66.71       60.83      4.10 o
  -1  -5   5      182.56      176.57      3.27 o
   0  -5   5        3.65        5.45      0.79 o
   1  -5   5      285.65      273.99      5.51 o
   2  -5   5        0.25        0.13      0.70 o
   3  -5   5      142.44      138.56      3.95 o
   4  -5   5       21.85       18.15      1.68 o
   5  -5   5      246.46      244.05      5.56 o
  -5  -4   5       36.82       36.13      3.04 o
  -4  -4   5       16.20       14.05      2.01 o
  -3  -4   5       50.32       52.93      1.78 o
  -2  -4   5        0.09        0.88      0.69 o
  -1  -4   5     1037.98     1009.47      8.63 o
   0  -4   5      368.03      361.10      4.43 o
   1  -4   5     2046.64     2047.73     19.56 o
   2  -4   5      292.12      279.79      5.22 o
   3  -4   5       43.91       46.36      2.18 o
   4  -4   5      249.72      231.87      3.49 o
   5  -4   5      141.33      143.31      4.18 o
   6  -4   5        0.28       -0.79      0.79 o
  -5  -3   5       35.98       34.77      2.86 o
  -4  -3   5      492.37      481.76      9.25 o
  -3  -3   5       58.46       53.70      1.69 o
  -2  -3   5       52.25       62.78      2.78 o
  -1  -3   5     1214.59     1205.80      9.69 o
   0  -3   5      217.04      185.44      3.73 o
   1  -3   5     1405.89     1270.29     12.87 o
   2  -3   5      266.17      247.09      2.99 o
   3  -3   5      582.42      546.02      5.15 o
   4  -3   5        3.77        1.05      0.75 o
   5  -3   5       33.44       32.12      2.10 o
   6  -3   5       31.02       28.14      2.31 o
  -6  -2   5       35.66       45.12      3.26 o
  -5  -2   5      159.93      168.24      5.47 o
  -4  -2   5       39.12       43.27      2.60 o
  -3  -2   5      376.54      357.37      4.24 o
  -2  -2   5       11.36       19.79      1.75 o
  -1  -2   5       75.44       71.67      1.62 o
   0  -2   5      296.62      313.81      4.92 o
   1  -2   5     1482.53     1538.89     10.79 o
   2  -2   5       70.96       76.72      1.53 o
   3  -2   5     1681.68     1781.23     11.53 o
   4  -2   5       34.37       36.91      2.01 o
   5  -2   5      212.53      227.25      5.30 o
   6  -2   5       18.02       22.97      2.20 o
  -6  -1   5        7.57        5.34      1.54 o
  -5  -1   5      803.34      804.62     12.52 o
  -4  -1   5       37.84       30.64      1.31 o
  -3  -1   5     1869.84     1844.82     29.28 o
  -2  -1   5       22.10       17.87      3.69 o
  -1  -1   5      630.12      588.58      5.06 o
   0  -1   5        2.74        1.97      0.33 o
   1  -1   5       10.38        3.08      0.43 o
   2  -1   5      410.17      454.88      6.39 o
   3  -1   5      480.88      491.12      6.81 o
   4  -1   5       37.62       40.64      2.10 o
   5  -1   5      504.49      526.39      8.69 o
  -6   0   5       29.20       33.80      2.68 o
  -5   0   5      133.60      149.21      4.61 o
  -4   0   5        8.93       10.47      0.85 o
  -3   0   5     1865.09     1813.53     12.46 o
  -2   0   5        1.03        0.39      0.55 o
  -1   0   5     3637.36     3598.98     24.27 o
   0   0   5      318.66      311.89      2.83 o
   1   0   5      324.54      292.48      2.82 o
   2   0   5        9.77        9.80      0.58 o
   3   0   5      195.43      191.15      4.06 o
   4   0   5       12.54       11.29      1.35 o
   5   0   5       36.89       33.71      2.24 o
  -7   1   5       40.06       46.20      3.26 o
  -6   1   5        6.41        3.39      1.25 o
  -5   1   5       12.56       16.32      1.10 o
  -4   1   5       49.14       56.02      1.64 o
  -3   1   5      113.97      103.81      1.92 o
  -2   1   5      669.49      725.43      4.32 o
  -1   1   5      295.71      251.69      2.60 o
   0   1   5       31.56       21.57      1.56 o
   1   1   5     1793.50     1676.35     15.75 o
   2   1   5      513.93      464.02      6.32 o
   3   1   5      360.09      344.19      5.79 o
   4   1   5       39.53       40.07      2.17 o
   5   1   5       55.27       55.64      2.82 o
  -7   2   5      264.54      299.42      7.88 o
  -6   2   5       75.27       87.74      3.73 o
  -5   2   5      323.40      335.71      4.52 o
  -4   2   5       14.72       13.77      1.02 o
  -3   2   5      427.16      454.45      4.39 o
  -2   2   5      563.19      563.91      4.72 o
  -1   2   5     1658.73     1728.08     10.74 o
   0   2   5      305.41      288.83      3.07 o
   1   2   5     1658.64     1654.54     10.43 o
   2   2   5       29.11       30.85      1.76 o
   3   2   5      256.60      247.69      5.00 o
   4   2   5      153.74      152.04      4.25 o
   5   2   5      183.55      181.70      5.06 o
  -6   3   5        0.41       -0.75      0.75 o
  -5   3   5      272.32      273.85      5.83 o
  -4   3   5      236.47      226.19      5.06 o
  -3   3   5      662.12      655.79      5.78 o
  -2   3   5     1475.34     1457.68      9.93 o
  -1   3   5     1021.96      973.51     14.77 o
   0   3   5       75.37       85.74      2.55 o
   1   3   5      176.83      175.38      3.97 o
   2   3   5      219.22      227.65      4.88 o
   3   3   5      183.85      169.63      4.45 o
   4   3   5       35.93       32.45      2.20 o
  -6   4   5      158.90      151.10      4.75 o
  -5   4   5       75.17       74.60      3.16 o
  -4   4   5       37.92       39.65      2.29 o
  -3   4   5      533.98      532.65      5.41 o
  -2   4   5      314.40      308.62      4.50 o
  -1   4   5      566.18      566.04      5.41 o
   0   4   5        0.08        0.39      0.31 o
   1   4   5      155.85      153.57      3.97 o
   2   4   5      122.24      114.78      3.67 o
   3   4   5       41.20       44.81      2.52 o
  -6   5   5        1.78        1.63      0.74 o
  -5   5   5      222.35      203.82      4.36 o
  -4   5   5       80.12       87.29      2.61 o
  -3   5   5       95.11       87.16      2.20 o
  -2   5   5       31.74       32.19      1.07 o
  -1   5   5      252.95      231.27      2.72 o
   0   5   5      153.09      147.78      4.02 o
   1   5   5      553.70      545.35      8.55 o
   2   5   5       13.15       11.58      1.57 o
  -5   6   5      370.36      399.26      5.60 o
  -4   6   5        5.68        7.86      1.04 o
  -3   6   5      128.10      138.26      2.37 o
  -2   6   5       99.19       97.63      1.94 o
  -1   6   5       30.82       29.86      1.12 o
   0   6   5       47.68       48.40      2.55 o
   1   6   5      123.64      137.28      4.40 o
  -4   7   5       32.89       31.31      1.73 o
  -3   7   5      162.27      158.04      2.74 o
  -2   7   5       31.23       35.07      1.71 o
  -1   7   5       54.35       52.26      2.78 o
   0   7   5       64.46       60.03      3.10 o
   0  -8   6       36.82       35.99      2.79 o
   1  -8   6        6.72        5.02      1.50 o
   2  -8   6       93.76      101.82      4.36 o
  -2  -7   6      231.71      247.48      7.45 o
  -1  -7   6        0.37        0.60      0.78 o
   0  -7   6      121.10      130.74      4.44 o
   1  -7   6       30.37       29.44      2.29 o
   2  -7   6        8.84       10.22      1.62 o
   3  -7   6        1.05        0.21      0.98 o
   4  -7   6        2.20        2.44      1.21 o
  -3  -6   6       12.15       14.96      2.26 o
  -2  -6   6      232.41      238.46      4.34 o
  -1  -6   6        7.75       11.49      1.15 o
   0  -6   6      934.11      951.82     12.58 o
   1  -6   6        2.68        1.13      0.87 o
   2  -6   6      862.93      841.65     11.81 o
   3  -6   6        6.90        8.81      1.44 o
   4  -6   6       69.69       61.90      3.12 o
   5  -6   6        8.47        5.93      1.33 o
  -4  -5   6       77.76       85.89      4.44 o
  -3  -5   6       31.62       31.86      2.72 o
  -2  -5   6        3.24        3.04      1.24 o
  -1  -5   6        9.67        5.92      0.88 o
   0  -5   6      317.87      305.22      5.95 o
   1  -5   6       68.54       62.59      2.67 o
   2  -5   6      518.81      499.79      8.06 o
   3  -5   6       16.09       14.64      1.54 o
   4  -5   6      480.89      477.93      5.60 o
   5  -5   6       85.71       80.97      3.26 o
  -5  -4   6        7.63        7.65      1.90 o
  -4  -4   6      240.26      229.46      6.60 o
  -3  -4   6        5.01        3.10      0.98 o
  -2  -4   6      148.10      130.63      2.73 o
  -1  -4   6       17.08       16.48      1.08 o
   0  -4   6       66.98       65.55      2.51 o
   1  -4   6      330.87      333.02      5.84 o
   2  -4   6      187.64      194.21      4.40 o
   3  -4   6       22.80       23.47      2.84 o
   4  -4   6      848.34      852.80      7.60 o
   5  -4   6       94.04       98.41      3.59 o
  -5  -3   6       62.74       53.91      3.34 o
  -4  -3   6      576.15      578.62     10.43 o
  -3  -3   6       36.59       32.15      1.42 o
  -2  -3   6     1594.18     1604.20     12.07 o
  -1  -3   6       75.85       58.65      1.70 o
   0  -3   6      155.92      132.01      3.26 o
   1  -3   6        2.15        1.27      0.42 o
   2  -3   6      299.16      289.73      4.93 o
   3  -3   6       66.80       70.81      1.77 o
   4  -3   6      179.03      185.78      4.52 o
   5  -3   6       34.59       35.73      2.36 o
  -6  -2   6        4.08        3.79      1.52 o
  -5  -2   6       55.29       54.50      3.26 o
  -4  -2   6       66.96       69.92      1.99 o
  -3  -2   6       36.56       33.25      1.34 o
  -2  -2   6     1660.01     1793.42     20.34 o
  -1  -2   6      116.37      108.92      2.11 o
   0  -2   6     2262.87     2351.55     13.42 o
   1  -2   6      693.40      713.71      5.48 o
   2  -2   6      710.90      721.75      5.82 o
   3  -2   6        1.00        1.40      0.49 o
   4  -2   6        6.45        5.76      1.09 o
   5  -2   6       96.26       92.43      3.54 o
  -6  -1   6      174.73      166.35      5.74 o
  -5  -1   6        6.70        4.83      1.33 o
  -4  -1   6       58.32       67.56     11.42 o
  -3  -1   6       91.90       91.44      2.04 o
  -2  -1   6      228.11      197.21      2.84 o
  -1  -1   6        7.99        6.65      0.34 o
   0  -1   6     2556.33     2619.36     14.72 o
   1  -1   6      137.41      123.55      1.89 o
   2  -1   6     2045.71     2091.99     27.20 o
   3  -1   6       51.13       48.79      2.16 o
   4  -1   6      612.87      616.33      8.97 o
   5  -1   6       27.16       27.65      2.09 o
  -6   0   6      417.03      446.48      9.38 o
  -5   0   6      104.87      109.44      2.57 o
  -4   0   6     1055.20     1066.81      8.96 o
  -3   0   6      124.48      136.84      2.38 o
  -2   0   6      406.28      376.44      3.94 o
  -1   0   6      699.62      718.09      5.12 o
   0   0   6      378.85      340.74      3.19 o
   1   0   6       53.90       51.48      1.39 o
   2   0   6      227.07      215.10      2.57 o
   3   0   6       75.43       83.09      2.76 o
   4   0   6      457.90      448.35      7.43 o
   5   0   6       67.93       71.70      3.15 o
  -6   1   6       47.95       55.49      3.19 o
  -5   1   6       42.33       43.76      2.02 o
  -4   1   6      406.68      404.37      4.71 o
  -3   1   6      214.22      185.57      4.04 o
  -2   1   6      682.12      635.98      4.06 o
  -1   1   6        4.53        9.81      0.59 o
   0   1   6      407.70      354.69      3.45 o
   1   1   6      308.75      331.31      3.33 o
   2   1   6        3.53        1.65      0.67 o
   3   1   6      106.26      104.06      3.21 o
   4   1   6       96.70       85.30      3.22 o
   5   1   6        2.70        2.90      1.09 o
  -6   2   6       19.66       20.72      1.84 o
  -5   2   6      134.36      134.77      4.01 o
  -4   2   6      338.82      355.09      4.25 o
  -3   2   6      197.76      190.07      4.30 o
  -2   2   6     2641.50     2796.50     16.41 o
  -1   2   6      117.99      122.95      2.33 o
   0   2   6     2034.08     2057.19     12.75 o
   1   2   6       58.21       60.05      1.42 o
   2   2   6      648.05      651.14      8.64 o
   3   2   6        4.39        3.99      0.99 o
   4   2   6       31.18       34.71      2.17 o
  -6   3   6       83.52       80.55      3.45 o
  -5   3   6       48.48       52.65      2.68 o
  -4   3   6       62.33       67.72      2.88 o
  -3   3   6        0.03        1.39      0.47 o
  -2   3   6      127.60      121.28      2.21 o
  -1   3   6       12.57       17.40      0.90 o
   0   3   6      825.10      800.01      6.56 o
   1   3   6       26.47       25.01      1.73 o
   2   3   6     1171.98     1162.71     13.22 o
   3   3   6       29.26       29.47      2.10 o
   4   3   6       42.39       44.65      2.65 o
  -6   4   6      351.94      374.82      7.86 o
  -5   4   6        2.96        3.16      1.06 o
  -4   4   6      200.72      199.59      5.11 o
  -3   4   6       33.12       35.11      1.38 o
  -2   4   6        3.58        4.43      0.66 o
  -1   4   6        3.65        5.24      0.70 o
   0   4   6        2.71        3.18      0.59 o
   1   4   6       57.88       51.53      2.45 o
   2   4   6       92.28       97.86      3.51 o
   3   4   6       12.52       10.69      1.53 o
  -6   5   6      194.92      183.36      3.66 o
  -5   5   6       18.40       18.65      1.97 o
  -4   5   6      652.29      632.50     10.14 o
  -3   5   6       18.51       20.65      1.22 o
  -2   5   6      885.87      862.49      7.81 o
  -1   5   6       67.93       64.82      1.48 o
   0   5   6      159.30      150.66      4.22 o
   1   5   6       45.50       46.48      2.53 o
   2   5   6       17.08       12.16      1.62 o
  -5   6   6        0.84        0.58      0.97 o
  -4   6   6      193.53      197.59      3.78 o
  -3   6   6        0.60        0.37      0.49 o
  -2   6   6      230.36      232.16      3.17 o
  -1   6   6       51.11       51.84      1.46 o
   0   6   6      225.59      228.36      5.56 o
   1   6   6      103.93      108.79      4.06 o
  -3   7   6       79.85       80.06      2.29 o
  -2   7   6       34.54       31.88      1.95 o
  -1   7   6       33.97       38.64      2.51 o
   1  -8   7      283.86      311.02      7.64 o
   2  -8   7       38.20       37.43      2.92 o
  -2  -7   7       25.68       27.46      1.85 o
  -1  -7   7       14.37       13.23      1.39 o
   0  -7   7        0.83        0.43      1.06 o
   1  -7   7      141.08      140.69      4.72 o
   2  -7   7       69.46       68.08      3.34 o
   3  -7   7      180.82      177.10      5.44 o
  -3  -6   7      144.18      148.27      5.79 o
  -2  -6   7       12.61       12.97      1.67 o
  -1  -6   7      393.74      402.34      5.78 o
   0  -6   7       56.88       50.69      2.72 o
   1  -6   7      227.45      244.49      5.84 o
   2  -6   7       72.23       64.72      3.06 o
   3  -6   7      218.33      225.92      5.75 o
   4  -6   7       52.48       57.05      2.03 o
  -4  -5   7        0.14       -0.54      1.21 o
  -3  -5   7      260.81      267.12      6.89 o
  -2  -5   7      284.53      269.94      4.46 o
  -1  -5   7      340.97      323.32      4.79 o
   0  -5   7       23.07       20.49      1.77 o
   1  -5   7      177.93      166.82      4.45 o
   2  -5   7      191.31      181.69      4.67 o
   3  -5   7      237.64      228.13      3.59 o
   4  -5   7        5.67        5.42      0.86 o
   5  -5   7       78.26       67.83      3.10 o
  -5  -4   7       28.21       29.20      2.87 o
  -4  -4   7       50.76       45.63      3.11 o
  -3  -4   7      243.79      240.10      4.08 o
  -2  -4   7        8.28        5.57      1.07 o
  -1  -4   7       95.91       92.88      2.36 o
   0  -4   7      164.88      161.50      4.05 o
   1  -4   7      605.66      605.26      8.61 o
   2  -4   7      133.13      122.13      2.32 o
   3  -4   7      465.93      478.29      5.19 o
   4  -4   7       14.95       12.55      1.50 o
   5  -4   7       75.45       80.94      3.46 o
  -5  -3   7      167.59      169.66      5.86 o
  -4  -3   7       41.14       39.93      1.71 o
  -3  -3   7      143.84      143.90      3.97 o
  -2  -3   7      444.68      464.57      9.28 o
  -1  -3   7      136.25      124.12      2.56 o
   0  -3   7        5.34        9.23      1.05 o
   1  -3   7      726.78      722.81      5.83 o
   2  -3   7      118.29      111.73      2.14 o
   3  -3   7      760.72      773.28      6.80 o
   4  -3   7        1.37        1.02      0.82 o
   5  -3   7      370.73      359.03      7.15 o
  -6  -2   7       34.62       37.57      3.10 o
  -5  -2   7      218.42      222.57      6.32 o
  -4  -2   7        0.70        1.68      0.59 o
  -3  -2   7      970.82     1007.87      8.82 o
  -2  -2   7       15.73       14.98      0.96 o
  -1  -2   7     1330.32     1303.51     13.38 o
   0  -2   7       42.48       36.39      1.00 o
   1  -2   7       20.64       19.36      0.90 o
   2  -2   7       46.65       59.34      1.51 o
   3  -2   7       52.44       60.17      2.41 o
   4  -2   7       57.61       56.90      2.65 o
   5  -2   7      229.09      250.37      6.09 o
  -6  -1   7        2.94        3.75      1.48 o
  -5  -1   7       18.38       20.27      1.31 o
  -4  -1   7      171.27      155.82      2.95 o
  -3  -1   7      663.08      635.44      8.75 o
  -2  -1   7      410.67      409.08      4.56 o
  -1  -1   7     3808.00     3681.37     17.12 o
   0  -1   7        9.46        5.57      0.49 o
   1  -1   7     1451.89     1459.26      9.77 o
   2  -1   7      101.97      107.86      3.92 o
   3  -1   7       68.87       64.42      2.55 o
   4  -1   7       25.86       28.97      2.00 o
   5  -1   7       51.87       59.23      3.00 o
  -6   0   7      116.02      115.51      4.60 o
  -5   0   7       86.50       91.41      2.62 o
  -4   0   7      185.23      177.60      3.13 o
  -3   0   7       12.89       15.42      0.92 o
  -2   0   7       21.86       25.64      0.78 o
  -1   0   7     1461.61     1392.83      8.87 o
   0   0   7      109.54       97.34      2.54 o
   1   0   7     1112.98     1061.73      7.54 o
   2   0   7       51.58       51.86      2.10 o
   3   0   7      171.53      176.27      4.21 o
   4   0   7       33.59       28.26      2.01 o
   5   0   7        8.13       10.94      1.58 o
  -6   1   7        6.18        5.50      1.37 o
  -5   1   7      250.45      255.05      4.07 o
  -4   1   7        3.35        4.90      1.03 o
  -3   1   7      121.91      111.25      2.15 o
  -2   1   7       31.02       40.30      0.89 o
  -1   1   7       26.85       21.15      0.88 o
   0   1   7       94.26      109.05      1.91 o
   1   1   7      660.94      608.78      5.23 o
   2   1   7       94.82       96.28      3.02 o
   3   1   7      800.20      766.55     10.03 o
   4   1   7       92.10       85.23      3.33 o
  -6   2   7        4.56        7.39      1.38 o
  -5   2   7      781.16      800.45     11.27 o
  -4   2   7      345.38      357.02      6.65 o
  -3   2   7     1290.41     1332.06      9.31 o
  -2   2   7        0.01        0.19      0.40 o
  -1   2   7        2.92        2.18      0.48 o
   0   2   7       75.61       78.33      1.75 o
   1   2   7      485.31      473.73      6.93 o
   2   2   7       44.15       45.04      2.24 o
   3   2   7      470.78      469.60      7.87 o
   4   2   7        0.10        0.19      0.84 o
  -6   3   7       27.33       26.49      2.22 o
  -5   3   7      182.52      177.61      5.00 o
  -4   3   7        5.66        6.23      1.19 o
  -3   3   7      612.51      609.16      5.80 o
  -2   3   7        1.05        1.20      0.91 o
  -1   3   7      886.91      871.19      7.17 o
   0   3   7        0.08        0.43      0.44 o
   1   3   7      209.36      215.09      4.81 o
   2   3   7      152.19      145.78      4.20 o
   3   3   7        4.80        2.92      1.02 o
  -6   4   7        9.57        5.99      1.46 o
  -5   4   7        1.12        0.56      0.94 o
  -4   4   7      184.48      175.01      4.95 o
  -3   4   7       76.85       81.01      2.09 o
  -2   4   7      373.75      371.86      4.54 o
  -1   4   7      856.72      846.36      7.40 o
   0   4   7      151.79      158.64      2.81 o
   1   4   7      106.96      115.43      3.74 o
   2   4   7       16.45       10.35      1.52 o
  -5   5   7      124.77      120.46      4.48 o
  -4   5   7       10.26       10.16      1.54 o
  -3   5   7      324.89      321.15      4.53 o
  -2   5   7        5.91        7.14      0.87 o
  -1   5   7      207.78      199.22      3.43 o
   0   5   7        2.72        2.57      0.93 o
   1   5   7      180.27      173.61      4.93 o
  -4   6   7       50.11       54.51      2.11 o
  -3   6   7      104.81      105.72      2.25 o
  -2   6   7      116.49      104.67      2.12 o
  -1   6   7       16.27       17.66      1.80 o
   0   6   7        8.67        7.74      1.49 o
  -1  -7   8       85.22       81.75      2.83 o
   0  -7   8      270.77      273.76      6.77 o
   1  -7   8       26.78       30.60      2.49 o
   2  -7   8      136.77      141.28      4.87 o
   3  -7   8        2.31        2.28      1.21 o
  -3  -6   8       31.48       34.75      3.21 o
  -2  -6   8      133.17      123.88      8.51 o
  -1  -6   8       11.90        8.90      1.14 o
   0  -6   8      282.46      292.26      6.57 o
   1  -6   8       27.03       32.91      2.29 o
   2  -6   8      440.84      455.43      8.49 o
   3  -6   8       97.50      101.38      2.56 o
   4  -6   8      171.19      178.19      3.54 o
  -4  -5   8      219.10      219.46      7.23 o
  -3  -5   8        4.12        2.22      1.76 o
  -2  -5   8       48.05       45.92      3.37 o
  -1  -5   8      151.60      152.84      3.61 o
   0  -5   8      119.49      112.01      3.74 o
   1  -5   8        7.89        6.29      1.22 o
   2  -5   8      689.85      664.07      9.95 o
   3  -5   8       12.84        8.97      0.91 o
   4  -5   8      329.04      312.44      4.55 o
  -5  -4   8       18.86       18.70      2.45 o
  -4  -4   8      497.42      497.22     10.38 o
  -3  -4   8        5.63        5.90      0.93 o
  -2  -4   8      121.57      128.40      2.95 o
  -1  -4   8        4.16        5.44      0.86 o
   0  -4   8       50.40       56.77      2.56 o
   1  -4   8       13.35       14.10      1.11 o
   2  -4   8        3.87        4.52      0.88 o
   3  -4   8       80.96       76.97      3.23 o
   4  -4   8      177.89      187.63      4.84 o
   5  -4   8       25.89       24.26      2.16 o
  -5  -3   8       33.88       26.56      2.56 o
  -4  -3   8       32.70       29.25      3.78 o
  -3  -3   8       24.05       24.70      1.49 o
  -2  -3   8     1280.08     1253.32     10.59 o
  -1  -3   8       49.32       45.49      1.67 o
   0  -3   8      731.73      681.43      9.14 o
   1  -3   8       27.03       36.24      1.23 o
   2  -3   8       71.70       69.43      4.98 o
   3  -3   8       58.69       60.57      2.40 o
   4  -3   8      118.55      114.15      3.71 o
   5  -3   8       33.59       34.81      2.51 o
  -6  -2   8       39.17       40.20      3.10 o
  -5  -2   8       92.45       81.41      3.83 o
  -4  -2   8       30.93       33.85      1.54 o
  -3  -2   8       15.34       12.76      1.02 o
  -2  -2   8     1156.16     1192.31      9.88 o
  -1  -2   8        2.96        2.45      0.63 o
   0  -2   8      854.59      837.29      6.22 o
   1  -2   8      298.18      328.94      3.66 o
   2  -2   8     1011.95     1023.14      9.80 o
   3  -2   8      310.84      310.67      5.76 o
   4  -2   8      148.93      156.13      4.49 o
   5  -2   8       28.63       17.47      1.97 o
  -6  -1   8      110.23      102.69      4.51 o
  -5  -1   8       89.80       89.29      3.63 o
  -4  -1   8       95.65       87.73      2.99 o
  -3  -1   8        0.77        2.31      0.69 o
  -2  -1   8      116.69      108.98      2.31 o
  -1  -1   8      246.55      262.38      2.74 o
   0  -1   8     1241.74     1208.78      8.24 o
   1  -1   8        8.77        9.85      0.72 o
   2  -1   8      616.27      601.32      5.71 o
   3  -1   8      123.16      117.71      3.54 o
   4  -1   8      146.07      160.23      4.56 o
  -6   0   8      213.96      222.87      6.44 o
  -5   0   8        7.90       11.05      1.67 o
  -4   0   8      251.85      259.70      3.92 o
  -3   0   8       61.32       58.02      1.69 o
  -2   0   8      170.63      169.30      2.74 o
  -1   0   8       21.83       18.78      0.84 o
   0   0   8      429.66      427.93      4.17 o
   1   0   8      881.79      873.59      6.81 o
   2   0   8       84.89       94.36      2.94 o
   3   0   8      247.68      227.84      5.02 o
   4   0   8      190.01      200.53      5.15 o
  -6   1   8       86.81       86.40      3.57 o
  -5   1   8       41.28       49.22      2.67 o
  -4   1   8      878.88      885.36     11.73 o
  -3   1   8      136.47      115.04      3.51 o
  -2   1   8      985.20      930.96     11.33 o
  -1   1   8      295.16      263.22      3.17 o
   0   1   8      717.96      681.52      5.83 o
   1   1   8       92.29       86.43      1.84 o
   2   1   8      353.58      341.84      5.99 o
   3   1   8       32.47       31.27      2.10 o
   4   1   8       12.49       12.90      1.68 o
  -6   2   8       54.90       55.13      2.92 o
  -5   2   8        8.09        5.31      1.27 o
  -4   2   8      222.73      228.06      5.42 o
  -3   2   8       64.49       65.48      1.65 o
  -2   2   8       28.71       32.68      1.30 o
  -1   2   8       16.40       19.19      0.97 o
   0   2   8      690.74      677.00     10.98 o
   1   2   8      479.09      504.78      7.55 o
   2   2   8      733.87      720.98      9.80 o
   3   2   8        6.89        6.24      1.26 o
  -6   3   8      173.88      170.36      5.36 o
  -5   3   8       11.63       11.23      1.60 o
  -4   3   8      121.88      118.37      3.99 o
  -3   3   8      379.98      388.93      4.67 o
  -2   3   8      299.13      287.40      3.78 o
  -1   3   8      143.43      145.40      2.62 o
   0   3   8       42.51       42.50      1.46 o
   1   3   8        8.81       10.66      1.41 o
   2   3   8      113.80      113.32      3.82 o
   3   3   8       42.45       45.81      2.70 o
  -6   4   8       54.38       67.45      3.53 o
  -5   4   8       20.65       26.82      2.29 o
  -4   4   8      254.79      258.19      6.25 o
  -3   4   8      222.11      223.94      3.60 o
  -2   4   8      815.77      804.69      7.43 o
  -1   4   8        2.45        1.29      0.60 o
   0   4   8       11.25       12.91      1.50 o
   1   4   8      121.77      113.13      3.86 o
   2   4   8       46.46       58.15      3.03 o
  -5   5   8        2.03        2.01      1.13 o
  -4   5   8      245.09      237.18      6.23 o
  -3   5   8       88.66       80.44      2.32 o
  -2   5   8      374.87      370.30      4.96 o
  -1   5   8       57.01       58.93      1.94 o
   0   5   8      243.43      244.23      5.82 o
   1   5   8        2.14        0.99      0.99 o
  -4   6   8       23.08       21.77      2.25 o
  -3   6   8       62.18       52.63      1.45 o
  -2   6   8       73.88       72.78      1.85 o
  -1   6   8        9.20       11.67      1.65 o
  -1  -7   9       44.25       46.59      2.99 o
   0  -7   9        5.85        2.29      1.25 o
   1  -7   9       31.20       32.63      2.64 o
   2  -7   9        0.78        1.14      1.11 o
  -3  -6   9      190.19      188.61      4.29 o
  -2  -6   9       35.37       40.95      5.16 o
  -1  -6   9      173.91      184.39      5.32 o
   0  -6   9       29.68       29.51      2.31 o
   1  -6   9       58.03       57.65      2.99 o
   2  -6   9        8.51        7.83      1.52 o
   3  -6   9       72.43       74.67      2.26 o
  -4  -5   9        5.03        5.71      1.65 o
  -3  -5   9      120.48      121.26      3.25 o
  -2  -5   9       32.99       30.10      1.72 o
  -1  -5   9      686.27      683.14     12.27 o
   0  -5   9      103.12       93.67      3.57 o
   1  -5   9      946.83      889.10     12.17 o
   2  -5   9        6.90        6.31      0.81 o
   3  -5   9       51.05       44.27      1.72 o
   4  -5   9       21.30       21.09      1.98 o
  -4  -4   9       36.49       34.75      2.39 o
  -3  -4   9        0.49       -0.18      0.60 o
  -2  -4   9       43.75       43.23      4.43 o
  -1  -4   9      127.95      129.87      2.99 o
   0  -4   9       17.43       23.13      1.81 o
   1  -4   9      207.50      214.85      5.06 o
   2  -4   9        0.08        0.32      0.54 o
   3  -4   9      245.86      272.91      6.85 o
   4  -4   9       29.06       33.06      2.31 o
  -5  -3   9       95.24      102.41      4.68 o
  -4  -3   9       17.08       18.29      1.36 o
  -3  -3   9      493.68      521.72      6.41 o
  -2  -3   9        1.29        3.18      0.73 o
  -1  -3   9       63.47       56.74      2.52 o
   0  -3   9      543.22      561.55      8.45 o
   1  -3   9       24.43       22.67      1.08 o
   2  -3   9       23.27       22.21      1.13 o
   3  -3   9      506.14      527.98      8.02 o
   4  -3   9       73.20       68.43      3.07 o
  -5  -2   9      186.22      187.39      3.82 o
  -4  -2   9      151.36      151.62      3.99 o
  -3  -2   9     1013.18      982.88      9.11 o
  -2  -2   9       66.42       67.02      2.02 o
  -1  -2   9      605.07      573.85      8.37 o
   0  -2   9       51.38       45.80      1.48 o
   1  -2   9      658.04      669.80      5.86 o
   2  -2   9        4.16        5.48      0.72 o
   3  -2   9      227.87      234.47      5.19 o
   4  -2   9        8.89        7.39      1.38 o
  -6  -1   9       38.20       37.51      2.86 o
  -5  -1   9       17.07       18.49      1.34 o
  -4  -1   9       98.95       97.57      2.54 o
  -3  -1   9       41.22       35.61      1.51 o
  -2  -1   9        5.84        4.18      1.58 o
  -1  -1   9     1389.34     1336.52     14.64 o
   0  -1   9      236.22      237.12      4.91 o
   1  -1   9      528.76      517.65      4.98 o
   2  -1   9        9.15       12.42      1.27 o
   3  -1   9        0.82       -0.24      0.72 o
   4  -1   9       11.63       15.43      1.82 o
  -6   0   9        0.16        0.40      1.01 o
  -5   0   9       32.81       34.90      1.63 o
  -4   0   9       98.27       91.05      2.51 o
  -3   0   9        5.95        5.03      0.73 o
  -2   0   9       11.48       13.36      1.57 o
  -1   0   9      711.19      704.91      9.33 o
   0   0   9       12.22       16.00      1.10 o
   1   0   9      962.09     1021.91      7.91 o
   2   0   9       41.96       34.55      1.97 o
   3   0   9      467.24      494.78      8.03 o
   4   0   9        0.00        0.17      0.93 o
  -6   1   9        2.73        1.98      1.14 o
  -5   1   9      783.89      799.47     11.87 o
  -4   1   9        8.64        7.84      1.35 o
  -3   1   9      676.24      668.84      9.80 o
  -2   1   9        0.27        2.03      0.47 o
  -1   1   9       41.41       33.30      1.20 o
   0   1   9       25.56       21.22      1.06 o
   1   1   9      293.77      266.77      5.06 o
   2   1   9        3.42        0.97      0.86 o
   3   1   9      390.98      372.80      7.04 o
  -6   2   9        0.01       -0.44      0.91 o
  -5   2   9      227.82      228.40      5.91 o
  -4   2   9       39.54       41.29      2.52 o
  -3   2   9      745.41      757.61     10.79 o
  -2   2   9        0.15        0.65      0.44 o
  -1   2   9      100.32      108.48      2.22 o
   0   2   9        1.72        1.06      0.54 o
   1   2   9       18.49       17.46      1.56 o
   2   2   9       27.66       23.21      1.90 o
   3   2   9       24.67       24.46      2.09 o
  -6   3   9       22.08       21.93      2.22 o
  -5   3   9       12.53       13.03      1.72 o
  -4   3   9       20.52       23.76      2.06 o
  -3   3   9      501.67      480.82      5.25 o
  -2   3   9        0.06        0.24      0.52 o
  -1   3   9      428.08      412.92      5.48 o
   0   3   9        3.59        2.61      0.91 o
   1   3   9      156.22      154.30      4.40 o
   2   3   9       19.68       19.78      1.94 o
  -5   4   9       22.98       25.09      2.36 o
  -4   4   9        9.23        7.79      1.46 o
  -3   4   9       83.00       82.95      2.25 o
  -2   4   9       50.80       50.14      1.76 o
  -1   4   9      382.36      386.40      4.94 o
   0   4   9        0.12       -0.40      0.78 o
   1   4   9      375.10      403.38      7.74 o
  -4   5   9       19.61       18.98      1.35 o
  -3   5   9        7.75       11.25      1.13 o
  -2   5   9        2.01        0.24      0.61 o
  -1   5   9       74.87       64.88      2.99 o
   0   5   9       11.75       11.85      1.66 o
   0  -7  10      107.22      117.32      4.72 o
   1  -7  10        8.42        9.90      1.80 o
  -2  -6  10       43.78       50.97      2.31 o
  -1  -6  10        0.01        0.45      0.97 o
   0  -6  10       88.19       74.71      3.51 o
   1  -6  10       72.89       64.64      3.27 o
   2  -6  10      207.44      209.17      5.83 o
   3  -6  10       61.93       64.72      3.33 o
  -3  -5  10        2.58        2.17      0.88 o
  -2  -5  10      253.55      245.08      4.59 o
  -1  -5  10       27.61       28.93      2.24 o
   0  -5  10      288.30      274.44      6.40 o
   1  -5  10        5.80        5.52      1.29 o
   2  -5  10       23.33       22.25      2.04 o
   3  -5  10        1.90        3.36      0.83 o
  -4  -4  10       52.26       53.98      4.22 o
  -3  -4  10       53.38       54.43      2.18 o
  -2  -4  10      318.81      309.42      4.98 o
  -1  -4  10        1.53        0.94      0.89 o
   0  -4  10      371.11      398.00      7.45 o
   1  -4  10       90.18       88.84      3.39 o
   2  -4  10       85.92       89.78      2.24 o
   3  -4  10       49.71       47.85      2.82 o
   4  -4  10        4.02        3.63      1.29 o
  -5  -3  10       13.23       12.46      2.05 o
  -4  -3  10      109.29      107.22      2.96 o
  -3  -3  10       24.97       24.93      1.57 o
  -2  -3  10      121.16      108.45      2.74 o
  -1  -3  10       15.62       10.55      1.41 o
   0  -3  10      401.82      383.55      6.97 o
   1  -3  10      210.57      213.65      5.04 o
   2  -3  10      717.43      721.63      6.81 o
   3  -3  10       14.99        9.60      1.42 o
   4  -3  10       38.60       40.80      2.64 o
  -5  -2  10        1.07        1.90      0.81 o
  -4  -2  10      115.97      115.91      3.53 o
  -3  -2  10       45.94       44.51      1.83 o
  -2  -2  10       70.74       72.46      4.20 o
  -1  -2  10       61.61       58.93      2.63 o
   0  -2  10      437.50      446.49      7.39 o
   1  -2  10        1.33        1.05      0.56 o
   2  -2  10      856.99      903.10      7.79 o
   3  -2  10       35.28       44.29      2.39 o
   4  -2  10      335.78      346.24      7.20 o
  -5  -1  10        6.81        4.85      0.99 o
  -4  -1  10      185.21      185.60      3.61 o
  -3  -1  10       16.80       18.42      1.22 o
  -2  -1  10      205.62      210.35      6.48 o
  -1  -1  10        0.08        0.35      0.68 o
   0  -1  10        1.08        0.46      0.46 o
   1  -1  10      183.50      195.07      3.01 o
   2  -1  10        7.89        6.62      1.11 o
   3  -1  10        0.65        0.62      0.76 o
   4  -1  10      179.85      183.80      5.19 o
  -6   0  10        7.48        7.25      1.57 o
  -5   0  10        0.00        1.22      0.90 o
  -4   0  10      230.82      252.49      6.07 o
  -3   0  10       80.63       85.35      3.27 o
  -2   0  10     1078.26     1098.50     13.38 o
  -1   0  10      203.89      197.60      4.64 o
   0   0  10      676.65      700.68      6.22 o
   1   0  10       33.44       26.56      1.90 o
   2   0  10       44.61       49.74      2.44 o
   3   0  10       39.79       33.88      2.26 o
  -6   1  10       28.79       32.16      2.53 o
  -5   1  10       57.87       56.21      3.08 o
  -4   1  10      149.97      139.28      4.45 o
  -3   1  10        0.57        1.30      0.90 o
  -2   1  10      461.97      445.64      7.72 o
  -1   1  10      152.70      137.33      2.48 o
   0   1  10      829.24      825.59      9.65 o
   1   1  10       77.30       75.23      2.80 o
   2   1  10      320.65      333.51      6.50 o
   3   1  10       35.91       36.41      2.44 o
  -6   2  10       64.04       66.50      3.46 o
  -5   2  10        0.74        0.31      0.90 o
  -4   2  10      196.98      198.07      5.51 o
  -3   2  10       93.95       81.91      3.34 o
  -2   2  10       28.17       31.92      1.30 o
  -1   2  10      126.50      116.52      2.41 o
   0   2  10       83.10       93.56      2.33 o
   1   2  10      122.97      135.06      3.95 o
   2   2  10      223.35      218.13      5.47 o
  -5   3  10      120.48      118.01      4.49 o
  -4   3  10      254.20      263.43      6.44 o
  -3   3  10        0.70        1.18      0.90 o
  -2   3  10       62.49       63.02      1.91 o
  -1   3  10      129.10      129.37      5.41 o
   0   3  10       55.40       45.80      2.45 o
   1   3  10        0.01        0.98      0.88 o
   2   3  10       90.85       90.11      3.78 o
  -5   4  10        0.03        1.14      0.99 o
  -4   4  10       88.24       88.18      3.87 o
  -3   4  10        3.45        4.20      0.81 o
  -2   4  10      547.48      527.55      6.11 o
  -1   4  10        3.60        4.39      0.81 o
   0   4  10      180.03      178.00      4.95 o
   1   4  10       39.73       38.04      2.61 o
  -3   5  10       75.29       67.10      2.23 o
  -2   5  10      216.22      213.11      3.92 o
  -1   5  10       54.53       49.50      2.79 o
  -2  -6  11       11.94       11.82      1.42 o
  -1  -6  11      311.28      292.86      7.17 o
   0  -6  11       35.84       36.24      2.72 o
   1  -6  11      136.43      139.59      4.91 o
   2  -6  11       19.35       19.82      2.16 o
  -3  -5  11        4.24        3.06      1.21 o
  -2  -5  11       45.96       43.47      2.10 o
  -1  -5  11      152.45      151.87      4.89 o
   0  -5  11       22.91       23.98      2.17 o
   1  -5  11      304.73      293.04      6.80 o
   2  -5  11       39.11       39.16      2.61 o
   3  -5  11       57.16       61.80      3.22 o
  -4  -4  11        6.52        8.33      1.23 o
  -3  -4  11       17.06       18.61      1.50 o
  -2  -4  11      132.26      126.14      3.27 o
  -1  -4  11      144.22      145.93      4.56 o
   0  -4  11       54.38       51.75      2.84 o
   1  -4  11      521.34      507.21      8.82 o
   2  -4  11        4.04        3.67      1.17 o
   3  -4  11       69.25       70.24      3.02 o
  -4  -3  11       58.28       57.22      2.32 o
  -3  -3  11      189.23      179.22      3.81 o
  -2  -3  11      205.91      198.33      3.89 o
  -1  -3  11      129.09      127.37      4.12 o
   0  -3  11        4.51        4.05      1.13 o
   1  -3  11      166.41      160.48      4.51 o
   2  -3  11       27.32       31.54      2.28 o
   3  -3  11      154.34      166.57      4.59 o
  -5  -2  11       21.91       22.64      1.62 o
  -4  -2  11       25.49       23.31      1.70 o
  -3  -2  11      458.10      451.44      6.03 o
  -2  -2  11       97.42       94.47      3.59 o
  -1  -2  11      241.79      243.95      5.67 o
   0  -2  11       12.87       10.93      1.40 o
   1  -2  11      102.88      108.13      3.59 o
   2  -2  11        6.94        4.48      1.07 o
   3  -2  11      190.66      197.40      5.06 o
  -5  -1  11       39.08       41.96      2.00 o
  -4  -1  11       99.81       92.76      3.24 o
  -3  -1  11      121.35      119.80      2.86 o
  -2  -1  11       51.12       59.87      2.82 o
  -1  -1  11      118.78      110.55      3.65 o
   0  -1  11       15.96       15.73      1.54 o
   1  -1  11      287.44      282.07      3.85 o
   2  -1  11       55.94       57.50      2.59 o
   3  -1  11      267.93      264.92      5.98 o
  -5   0  11      180.15      186.37      5.55 o
  -4   0  11        5.86        4.24      1.30 o
  -3   0  11      113.11      128.83      4.25 o
  -2   0  11       68.07       61.04      2.84 o
  -1   0  11      334.54      332.08      6.48 o
   0   0  11       30.15       36.72      2.63 o
   1   0  11      130.76      139.24      3.81 o
   2   0  11       50.61       55.04      2.61 o
   3   0  11      153.55      174.15      4.99 o
  -5   1  11       92.64       85.94      3.83 o
  -4   1  11       50.49       45.26      2.72 o
  -3   1  11      359.23      381.29      7.59 o
  -2   1  11        8.39        9.36      1.44 o
  -1   1  11      402.60      397.33      7.25 o
   0   1  11       55.15       54.51      1.75 o
   1   1  11       83.61       89.08      3.16 o
   2   1  11       99.49       98.57      3.63 o
  -5   2  11       91.49       94.79      4.14 o
  -4   2  11       12.98       16.30      1.92 o
  -3   2  11      365.52      374.06      7.59 o
  -2   2  11       18.16       21.71      1.88 o
  -1   2  11      307.81      324.38      4.33 o
   0   2  11       46.25       55.47      2.59 o
   1   2  11      159.78      182.65      4.88 o
   2   2  11        5.14        2.96      1.22 o
  -5   3  11       13.90        9.79      1.76 o
  -4   3  11       21.11       22.51      2.17 o
  -3   3  11        7.91        7.41      1.42 o
  -2   3  11        1.72        1.91      0.67 o
  -1   3  11      243.59      227.45      3.76 o
   0   3  11       30.65       30.62      2.18 o
   1   3  11      250.95      250.18      6.11 o
  -4   4  11       16.81       16.44      2.08 o
  -3   4  11       63.93       62.24      3.22 o
  -2   4  11        8.97        8.85      1.22 o
  -1   4  11       35.68       33.02      2.32 o
   0   4  11       49.63       44.91      2.67 o
   0  -6  12       34.65       39.28      2.83 o
  -2  -5  12       36.85       36.94      2.78 o
  -1  -5  12        0.88        0.54      1.02 o
   0  -5  12      124.13      126.96      4.61 o
   1  -5  12        3.75        4.52      1.38 o
   2  -5  12        4.35        2.67      1.35 o
  -3  -4  12       15.27       13.94      1.42 o
  -2  -4  12      236.62      228.26      6.10 o
  -1  -4  12       62.49       66.81      3.31 o
   0  -4  12      842.43      841.30     12.38 o
   1  -4  12       15.44       17.58      1.90 o
   2  -4  12       89.40       99.61      3.97 o
  -4  -3  12       19.80       20.69      1.62 o
  -3  -3  12       10.75        9.70      1.60 o
  -2  -3  12      108.40      107.10      4.13 o
  -1  -3  12       16.77       13.38      1.65 o
   0  -3  12      184.91      172.40      4.93 o
   1  -3  12        8.23        9.32      1.52 o
   3  -3  12       28.11       30.85      2.26 o
  -4  -2  12      339.51      339.28      5.51 o
  -3  -2  12        4.36        5.30      0.97 o
  -2  -2  12        7.65        8.90      1.46 o
  -1  -2  12      145.60      140.82      4.47 o
   0  -2  12       41.87       37.15      2.36 o
   1  -2  12        0.67        1.97      1.01 o
   2  -2  12      286.57      302.32      5.91 o
   3  -2  12        4.86        4.60      1.25 o
  -5  -1  12       25.91       28.88      2.52 o
  -4  -1  12      368.09      379.70      7.99 o
  -3  -1  12       14.07       14.93      1.80 o
  -2  -1  12      285.89      267.52      6.22 o
  -1  -1  12        3.12        2.16      1.01 o
   0  -1  12      167.32      173.44      4.72 o
   1  -1  12        4.42        7.13      1.27 o
   2  -1  12       45.73       50.22      2.57 o
  -5   0  12       16.06        9.76      1.74 o
  -4   0  12       14.47       19.98      2.13 o
  -3   0  12       19.97       18.06      1.93 o
  -2   0  12      639.20      638.85     10.14 o
  -1   0  12      174.01      172.02      4.76 o
   0   0  12      355.92      362.89      6.95 o
   1   0  12       13.35       16.45      1.60 o
   2   0  12        4.19        5.38      1.31 o
  -5   1  12        4.17        4.13      1.34 o
  -4   1  12        2.87        2.56      1.13 o
  -3   1  12        0.20        0.17      0.84 o
  -2   1  12      244.85      247.71      6.07 o
  -1   1  12       14.28       15.21      1.69 o
   0   1  12      449.39      487.93      5.63 o
   1   1  12        1.50        2.87      1.03 o
   2   1  12      200.05      209.33      5.51 o
  -4   2  12      164.20      185.79      5.76 o
  -3   2  12        6.52        9.88      1.65 o
  -2   2  12       21.53       29.04      2.24 o
  -1   2  12       23.85       21.14      1.28 o
   0   2  12      121.54      130.74      3.97 o
   1   2  12        5.53        4.14      1.27 o
  -4   3  12      138.77      129.21      4.81 o
  -3   3  12       27.05       29.42      2.44 o
  -2   3  12      111.34      113.32      4.16 o
  -1   3  12        0.30        1.52      0.76 o
   0   3  12       12.51        8.27      1.49 o
  -1  -5  13       13.28        7.71      1.73 o
   0  -5  13        0.74        0.75      1.06 o
  -2  -4  13        2.70        1.68      1.18 o
  -1  -4  13      155.87      146.50      4.93 o
   0  -4  13        6.22        8.66      1.68 o
   1  -4  13       74.32       77.74      3.63 o
  -3  -3  13      289.55      279.17      6.03 o
  -2  -3  13       18.02       19.59      2.10 o
  -1  -3  13      224.75      226.59      6.09 o
   0  -3  13        0.44        0.58      0.88 o
   1  -3  13      213.55      216.78      5.83 o
  -4  -2  13        4.95        5.40      1.50 o
  -3  -2  13       38.95       41.42      2.79 o
  -2  -2  13        0.01        0.44      0.90 o
  -1  -2  13       62.29       66.13      3.23 o
   0  -2  13       90.45       97.58      3.85 o
   1  -2  13      252.01      282.65      6.53 o
  -4  -1  13       48.62       44.73      2.94 o
  -3  -1  13       53.82       48.75      2.94 o
  -2  -1  13       67.89       64.58      3.22 o
  -1  -1  13      188.15      192.44      5.35 o
   0  -1  13        2.91        4.65      1.17 o
   2  -1  13       17.84       16.06      1.78 o
  -4   0  13        4.61        9.28      1.77 o
  -3   0  13      191.79      211.03      6.02 o
  -2   0  13        0.92        0.76      0.88 o
  -1   0  13       69.59       73.07      3.26 o
   0   0  13       85.14       81.56      3.34 o
  -4   1  13       67.00       76.57      3.79 o
  -3   1  13      251.14      265.02      6.76 o
  -2   1  13       17.05       21.56      2.10 o
  -1   1  13      279.84      307.99      6.88 o
   1   1  13       98.44      114.81      3.89 o
  -4   2  13        1.24        0.12      0.90 o
  -3   2  13       26.89       28.52      2.51 o
  -2   2  13       11.93       10.44      1.69 o
  -1   2  13      248.47      268.42      6.40 o
   0   2  13        7.13        8.64      1.49 o
  -1  -4  14       30.55       41.72      2.86 o
   0  -4  14      192.80      191.39      5.83 o
  -2  -3  14      101.73      100.76      4.37 o
  -1  -3  14       29.92       33.19      2.67 o
   0  -3  14      158.36      164.98      5.35 o
  -3  -2  14       38.14       32.00      2.68 o
  -2  -2  14      138.27      149.71      5.11 o
  -1  -2  14        0.06        1.68      1.06 o
   0  -2  14       46.45       50.73      3.02 o
  -3  -1  14       16.29       12.82      1.92 o
  -2  -1  14      203.03      209.06      5.97 o
  -1  -1  14        0.53        0.24      0.91 o
   0  -1  14       60.44       71.61      3.46 o
  -3   0  14       16.76       14.93      2.05 o
  -2   0  14       61.14       60.52      3.26 o
  -1   0  14        1.99        1.26      0.97 o
  -3   1  14        9.57        7.00      1.68 o
  -2   1  14       14.39       14.24      1.96 o
  -1   1  14        0.32        0.60      1.02 o
 
